# Supplementary material for: The anti-breast cancer stem cell properties of gold(i)-non-steroidal anti-inflammatory drug complexes
Source: Chem Sci. 2022 Dec 12;14(3):557–65. doi: 10.1039/d2sc04707a (PMC9847679; doi:10.1039/d2sc04707a)
Supplement: SC-014-D2SC04707A-s002 [file SC-014-D2SC04707A-s002.cif]

# Electronic Supplementary Material (ESI) for Chemical Science.
# This journal is © The Royal Society of Chemistry 2022

####################################################################### 
# 
# This file contains crystal structure data downloaded from the 
# Cambridge Structural Database (CSD) hosted by the Cambridge 
# Crystallographic Data Centre (CCDC).
# 
# Full information about CCDC data access policies and citation 
# guidelines are available at http://www.ccdc.cam.ac.uk/access/V1 
# 
# Audit and citation data items may have been added by the CCDC. 
# Please retain this information to preserve the provenance of 
# this file and to allow appropriate attribution of the data. 
# 
#######################################################################

data_21020
_database_code_depnum_ccdc_archive 'CCDC 2175736'
loop_
_audit_author_name
_audit_author_address
'Kuldip Singh'
;University of Leicester
United Kingdom
;
_audit_update_record             
;
2022-05-30 deposited with the CCDC.	2022-12-12 downloaded from the CCDC.
;

_audit_creation_method           SHELXL-2018/3
_shelx_SHELXL_version_number     2018/3
_chemical_name_systematic        ?
_chemical_name_common            ?
_chemical_melting_point          ?
_chemical_formula_moiety         'C32 H26 Au Cl N O2 P'
_chemical_formula_sum            'C32 H26 Au Cl N O2 P'
_chemical_formula_weight         719.92

loop_
_atom_type_symbol
_atom_type_description
_atom_type_scat_dispersion_real
_atom_type_scat_dispersion_imag
_atom_type_scat_source
C C 0.0033 0.0016 'International Tables Vol C Tables 4.2.6.8 and 6.1.1.4'
H H 0.0000 0.0000 'International Tables Vol C Tables 4.2.6.8 and 6.1.1.4'
N N 0.0061 0.0033 'International Tables Vol C Tables 4.2.6.8 and 6.1.1.4'
O O 0.0106 0.0060 'International Tables Vol C Tables 4.2.6.8 and 6.1.1.4'
P P 0.1023 0.0942 'International Tables Vol C Tables 4.2.6.8 and 6.1.1.4'
Cl Cl 0.1484 0.1585 'International Tables Vol C Tables 4.2.6.8 and 6.1.1.4'
Au Au -2.0133 8.8022 'International Tables Vol C Tables 4.2.6.8 and 6.1.1.4'

_space_group_crystal_system      triclinic
_space_group_IT_number           2
_space_group_name_H-M_alt        'P -1'
_space_group_name_Hall           '-P 1'

_shelx_space_group_comment       
; 
The symmetry employed for this shelxl refinement is uniquely defined 
by the following loop, which should always be used as a source of 
symmetry information in preference to the above space-group names. 
They are only intended as comments. 
;

loop_
_space_group_symop_operation_xyz
'x, y, z'
'-x, -y, -z'

_cell_length_a                   8.8587(16)
_cell_length_b                   10.6137(19)
_cell_length_c                   14.364(3)
_cell_angle_alpha                90.750(3)
_cell_angle_beta                 90.402(3)
_cell_angle_gamma                96.359(3)
_cell_volume                     1342.1(4)
_cell_formula_units_Z            2
_cell_measurement_temperature    150(2)
_cell_measurement_reflns_used    777
_cell_measurement_theta_min      2.537
_cell_measurement_theta_max      24.648

_exptl_crystal_description       block
_exptl_crystal_colour            colourless
_exptl_crystal_density_meas      ?
_exptl_crystal_density_method    ?
_exptl_crystal_density_diffrn    1.781
_exptl_crystal_F_000             704
_exptl_transmission_factor_min   ?
_exptl_transmission_factor_max   ?
_exptl_crystal_size_max          0.19
_exptl_crystal_size_mid          0.17
_exptl_crystal_size_min          0.10
_exptl_absorpt_coefficient_mu    5.671
_shelx_estimated_absorpt_T_min   ?
_shelx_estimated_absorpt_T_max   ?
_exptl_absorpt_correction_type   empirical
_exptl_absorpt_correction_T_min  0.620
_exptl_absorpt_correction_T_max  0.837
_exptl_absorpt_process_details   
;
absorption correction based on 6309 reflections(SADABS);Rint 0.0900 before
correction and 0.0383 after.
;
_exptl_absorpt_special_details   ?
_diffrn_ambient_temperature      150(2)
_diffrn_radiation_wavelength     0.71073
_diffrn_radiation_type           MoK\a
_diffrn_source                   ?
_diffrn_measurement_device_type  'Bruker Apex 2000 CCD area detector'
_diffrn_measurement_method       'phi and omega scans'
_diffrn_detector_area_resol_mean ?
_diffrn_reflns_number            11355
_diffrn_reflns_av_unetI/netI     0.0888
_diffrn_reflns_av_R_equivalents  0.0500
_diffrn_reflns_limit_h_min       -11
_diffrn_reflns_limit_h_max       11
_diffrn_reflns_limit_k_min       -13
_diffrn_reflns_limit_k_max       13
_diffrn_reflns_limit_l_min       -18
_diffrn_reflns_limit_l_max       18
_diffrn_reflns_theta_min         1.931
_diffrn_reflns_theta_max         26.995
_diffrn_reflns_theta_full        25.242
_diffrn_measured_fraction_theta_max 0.980
_diffrn_measured_fraction_theta_full 0.990
_diffrn_reflns_Laue_measured_fraction_max 0.980
_diffrn_reflns_Laue_measured_fraction_full 0.990
_diffrn_reflns_point_group_measured_fraction_max 0.980
_diffrn_reflns_point_group_measured_fraction_full 0.990
_reflns_number_total             5752
_reflns_number_gt                4792
_reflns_threshold_expression     'I > 2\s(I)'
_reflns_Friedel_coverage         0.000
_reflns_Friedel_fraction_max     .
_reflns_Friedel_fraction_full    .

_reflns_special_details          
; 
 Reflections were merged by SHELXL according to the crystal 
 class for the calculation of statistics and refinement. 
  
 _reflns_Friedel_fraction is defined as the number of unique 
 Friedel pairs measured divided by the number that would be 
 possible theoretically, ignoring centric projections and 
 systematic absences. 
;

_computing_data_collection       'Bruker SMART'
_computing_cell_refinement       'Bruker SMART'
_computing_data_reduction        'Bruker SHELXTL'
_computing_structure_solution    'Bruker SHELXTL'
_computing_structure_refinement  'SHELXL-2018/3 (Sheldrick, 2018)'
_computing_molecular_graphics    'Bruker SHELXTL'
_computing_publication_material  'Bruker SHELXTL'
_refine_special_details          ?
_refine_ls_structure_factor_coef Fsqd
_refine_ls_matrix_type           full
_refine_ls_weighting_scheme      calc
_refine_ls_weighting_details     
'w=1/[\s^2^(Fo^2^)+(0.0283P)^2^] where P=(Fo^2^+2Fc^2^)/3'
_atom_sites_solution_primary     ?
_atom_sites_solution_secondary   ?
_atom_sites_solution_hydrogens   geom
_refine_ls_hydrogen_treatment    constr
_refine_ls_extinction_method     none
_refine_ls_extinction_coef       .
_refine_ls_number_reflns         5752
_refine_ls_number_parameters     344
_refine_ls_number_restraints     0
_refine_ls_R_factor_all          0.0535
_refine_ls_R_factor_gt           0.0427
_refine_ls_wR_factor_ref         0.0827
_refine_ls_wR_factor_gt          0.0802
_refine_ls_goodness_of_fit_ref   0.945
_refine_ls_restrained_S_all      0.945
_refine_ls_shift/su_max          0.001
_refine_ls_shift/su_mean         0.000

loop_
_atom_site_label
_atom_site_type_symbol
_atom_site_fract_x
_atom_site_fract_y
_atom_site_fract_z
_atom_site_U_iso_or_equiv
_atom_site_adp_type
_atom_site_occupancy
_atom_site_site_symmetry_order
_atom_site_calc_flag
_atom_site_refinement_flags_posn
_atom_site_refinement_flags_adp
_atom_site_refinement_flags_occupancy
_atom_site_disorder_assembly
_atom_site_disorder_group
Au1 Au 0.59282(3) 0.73570(2) 0.67428(2) 0.02023(8) Uani 1 1 d . . . . .
Cl1 Cl -0.1895(2) 0.33168(17) 1.06858(11) 0.0381(4) Uani 1 1 d . . . . .
O1 O 0.4510(4) 0.5941(4) 0.6097(3) 0.0247(10) Uani 1 1 d . . . . .
O2 O 0.3581(4) 0.5487(4) 0.7502(3) 0.0285(11) Uani 1 1 d . . . . .
P1 P 0.72863(17) 0.90364(15) 0.73682(11) 0.0197(3) Uani 1 1 d . . . . .
N1 N 0.0802(6) 0.4284(5) 0.7593(3) 0.0276(13) Uani 1 1 d . . . . .
H1 H 0.166583 0.442616 0.790357 0.033 Uiso 1 1 calc R U . . .
C1 C 0.3508(7) 0.5375(6) 0.6646(4) 0.0203(13) Uani 1 1 d . . . . .
C2 C 0.2239(6) 0.4570(5) 0.6170(4) 0.0176(13) Uani 1 1 d . . . . .
C3 C 0.0903(7) 0.4094(6) 0.6647(4) 0.0208(13) Uani 1 1 d . . . . .
C4 C -0.0286(7) 0.3417(6) 0.6146(4) 0.0241(14) Uani 1 1 d . . . . .
H4 H -0.120445 0.312991 0.645272 0.029 Uiso 1 1 calc R U . . .
C5 C -0.0137(7) 0.3164(6) 0.5214(4) 0.0258(15) Uani 1 1 d . . . . .
H5 H -0.094799 0.268488 0.488737 0.031 Uiso 1 1 calc R U . . .
C6 C 0.1172(7) 0.3593(6) 0.4739(4) 0.0261(15) Uani 1 1 d . . . . .
H6 H 0.126511 0.340555 0.409466 0.031 Uiso 1 1 calc R U . . .
C7 C 0.2335(7) 0.4297(5) 0.5217(4) 0.0216(13) Uani 1 1 d . . . . .
H7 H 0.322751 0.460591 0.489126 0.026 Uiso 1 1 calc R U . . .
C8 C -0.0546(7) 0.4276(6) 0.8122(4) 0.0255(14) Uani 1 1 d . . . . .
C9 C -0.0529(7) 0.3767(5) 0.9011(4) 0.0215(13) Uani 1 1 d . . . . .
C10 C -0.1836(7) 0.3863(6) 0.9539(4) 0.0247(14) Uani 1 1 d . . . . .
C11 C -0.3078(8) 0.4416(6) 0.9225(4) 0.0298(16) Uani 1 1 d . . . . .
H11 H -0.393737 0.446139 0.961034 0.036 Uiso 1 1 calc R U . . .
C12 C -0.3045(7) 0.4895(6) 0.8347(5) 0.0308(16) Uani 1 1 d . . . . .
H12 H -0.389099 0.527957 0.811889 0.037 Uiso 1 1 calc R U . . .
C13 C -0.1788(7) 0.4827(6) 0.7784(4) 0.0263(15) Uani 1 1 d . . . . .
H13 H -0.177704 0.515556 0.717119 0.032 Uiso 1 1 calc R U . . .
C14 C 0.0778(7) 0.3131(6) 0.9346(4) 0.0302(16) Uani 1 1 d . . . . .
H14A H 0.105419 0.253248 0.886790 0.045 Uiso 1 1 calc R U . . .
H14B H 0.049755 0.267199 0.991798 0.045 Uiso 1 1 calc R U . . .
H14C H 0.164499 0.376791 0.947321 0.045 Uiso 1 1 calc R U . . .
C15 C 0.6611(6) 1.0448(6) 0.6890(4) 0.0208(13) Uani 1 1 d . . . . .
C16 C 0.6049(6) 1.1372(6) 0.7433(4) 0.0234(14) Uani 1 1 d . . . . .
H16 H 0.608090 1.131676 0.809199 0.028 Uiso 1 1 calc R U . . .
C17 C 0.5442(7) 1.2376(6) 0.7023(5) 0.0284(15) Uani 1 1 d . . . . .
H17 H 0.501768 1.298731 0.739924 0.034 Uiso 1 1 calc R U . . .
C18 C 0.5453(7) 1.2489(6) 0.6060(5) 0.0294(16) Uani 1 1 d . . . . .
H18 H 0.506818 1.319490 0.577928 0.035 Uiso 1 1 calc R U . . .
C19 C 0.6015(7) 1.1587(6) 0.5518(5) 0.0289(15) Uani 1 1 d . . . . .
H19 H 0.601979 1.166797 0.486050 0.035 Uiso 1 1 calc R U . . .
C20 C 0.6583(7) 1.0547(6) 0.5923(4) 0.0243(14) Uani 1 1 d . . . . .
H20 H 0.694899 0.991018 0.554262 0.029 Uiso 1 1 calc R U . . .
C21 C 0.9326(6) 0.9179(6) 0.7160(4) 0.0210(13) Uani 1 1 d . . . . .
C22 C 1.0116(7) 0.8178(6) 0.7379(4) 0.0248(14) Uani 1 1 d . . . . .
H22 H 0.959628 0.742327 0.762092 0.030 Uiso 1 1 calc R U . . .
C23 C 1.1665(7) 0.8271(6) 0.7248(4) 0.0308(16) Uani 1 1 d . . . . .
H23 H 1.221326 0.758283 0.740537 0.037 Uiso 1 1 calc R U . . .
C24 C 1.2423(7) 0.9365(7) 0.6887(5) 0.0372(18) Uani 1 1 d . . . . .
H24 H 1.348697 0.942191 0.678562 0.045 Uiso 1 1 calc R U . . .
C25 C 1.1633(7) 1.0371(7) 0.6674(6) 0.044(2) Uani 1 1 d . . . . .
H25 H 1.215320 1.112953 0.643902 0.053 Uiso 1 1 calc R U . . .
C26 C 1.0076(7) 1.0273(7) 0.6805(5) 0.0372(18) Uani 1 1 d . . . . .
H26 H 0.952574 1.096080 0.664945 0.045 Uiso 1 1 calc R U . . .
C27 C 0.7085(7) 0.9130(6) 0.8618(4) 0.0207(13) Uani 1 1 d . . . . .
C28 C 0.5938(7) 0.8370(6) 0.9052(4) 0.0244(14) Uani 1 1 d . . . . .
H28 H 0.526380 0.779629 0.869153 0.029 Uiso 1 1 calc R U . . .
C29 C 0.5764(7) 0.8441(6) 1.0011(4) 0.0300(16) Uani 1 1 d . . . . .
H29 H 0.496384 0.792487 1.030311 0.036 Uiso 1 1 calc R U . . .
C30 C 0.6751(7) 0.9257(6) 1.0536(4) 0.0293(16) Uani 1 1 d . . . . .
H30 H 0.664255 0.929767 1.119319 0.035 Uiso 1 1 calc R U . . .
C31 C 0.7894(7) 1.0015(6) 1.0109(5) 0.0309(16) Uani 1 1 d . . . . .
H31 H 0.856799 1.058643 1.047179 0.037 Uiso 1 1 calc R U . . .
C32 C 0.8069(7) 0.9950(6) 0.9151(4) 0.0263(15) Uani 1 1 d . . . . .
H32 H 0.886790 1.047015 0.886049 0.032 Uiso 1 1 calc R U . . .

loop_
_atom_site_aniso_label
_atom_site_aniso_U_11
_atom_site_aniso_U_22
_atom_site_aniso_U_33
_atom_site_aniso_U_23
_atom_site_aniso_U_13
_atom_site_aniso_U_12
Au1 0.01585(13) 0.02159(13) 0.02282(13) 0.00024(9) 0.00259(9) 0.00002(9)
Cl1 0.0476(11) 0.0417(11) 0.0233(9) 0.0039(8) 0.0106(8) -0.0037(9)
O1 0.019(2) 0.027(2) 0.027(2) -0.0006(19) 0.0067(18) -0.0034(19)
O2 0.019(2) 0.047(3) 0.018(2) -0.002(2) 0.0012(18) -0.001(2)
P1 0.0148(8) 0.0209(8) 0.0235(9) 0.0012(7) 0.0015(6) 0.0025(7)
N1 0.017(3) 0.047(4) 0.017(3) 0.003(2) 0.003(2) -0.003(2)
C1 0.018(3) 0.025(3) 0.021(3) 0.003(3) 0.002(3) 0.013(3)
C2 0.019(3) 0.018(3) 0.017(3) 0.005(2) 0.002(2) 0.005(2)
C3 0.016(3) 0.024(3) 0.023(3) 0.004(3) -0.004(3) 0.006(3)
C4 0.020(3) 0.023(3) 0.028(4) 0.004(3) 0.004(3) -0.004(3)
C5 0.022(3) 0.025(4) 0.028(4) -0.002(3) -0.006(3) -0.006(3)
C6 0.029(4) 0.028(4) 0.020(3) -0.008(3) 0.003(3) -0.002(3)
C7 0.020(3) 0.021(3) 0.023(3) 0.002(3) 0.008(3) -0.001(3)
C8 0.021(3) 0.025(3) 0.029(4) 0.004(3) 0.006(3) -0.006(3)
C9 0.024(3) 0.018(3) 0.023(3) -0.003(3) 0.004(3) 0.003(3)
C10 0.026(4) 0.023(3) 0.024(3) 0.000(3) 0.006(3) -0.005(3)
C11 0.033(4) 0.030(4) 0.026(4) -0.005(3) 0.006(3) -0.003(3)
C12 0.020(4) 0.030(4) 0.044(4) -0.005(3) -0.005(3) 0.007(3)
C13 0.026(4) 0.026(4) 0.027(4) 0.007(3) 0.000(3) -0.002(3)
C14 0.030(4) 0.032(4) 0.029(4) 0.002(3) 0.004(3) 0.002(3)
C15 0.010(3) 0.027(3) 0.025(3) 0.001(3) 0.000(2) 0.000(3)
C16 0.015(3) 0.030(4) 0.024(3) 0.002(3) 0.005(3) -0.001(3)
C17 0.018(3) 0.024(4) 0.044(4) -0.004(3) 0.004(3) 0.003(3)
C18 0.019(3) 0.020(3) 0.049(5) 0.009(3) -0.003(3) 0.002(3)
C19 0.024(4) 0.033(4) 0.028(4) 0.004(3) -0.007(3) -0.002(3)
C20 0.020(3) 0.025(3) 0.028(4) 0.000(3) 0.001(3) 0.004(3)
C21 0.012(3) 0.027(3) 0.023(3) -0.005(3) 0.002(2) -0.001(3)
C22 0.024(3) 0.028(4) 0.022(3) -0.001(3) 0.002(3) 0.002(3)
C23 0.024(4) 0.035(4) 0.035(4) -0.001(3) -0.002(3) 0.014(3)
C24 0.014(3) 0.054(5) 0.042(4) -0.005(4) 0.004(3) -0.001(3)
C25 0.013(4) 0.044(5) 0.073(6) 0.012(4) 0.008(4) -0.005(3)
C26 0.023(4) 0.036(4) 0.054(5) 0.010(4) 0.002(3) 0.004(3)
C27 0.019(3) 0.023(3) 0.020(3) -0.001(3) 0.002(2) 0.005(3)
C28 0.015(3) 0.028(4) 0.030(4) -0.001(3) 0.001(3) 0.000(3)
C29 0.024(4) 0.036(4) 0.029(4) 0.007(3) 0.006(3) 0.000(3)
C30 0.031(4) 0.039(4) 0.021(3) 0.001(3) 0.004(3) 0.016(3)
C31 0.028(4) 0.034(4) 0.032(4) -0.008(3) -0.012(3) 0.009(3)
C32 0.020(3) 0.030(4) 0.029(4) 0.001(3) 0.001(3) 0.002(3)

_geom_special_details            
; 
 All esds (except the esd in the dihedral angle between two l.s. planes) 
 are estimated using the full covariance matrix.  The cell esds are taken 
 into account individually in the estimation of esds in distances, angles 
 and torsion angles; correlations between esds in cell parameters are only 
 used when they are defined by crystal symmetry.  An approximate (isotropic) 
 treatment of cell esds is used for estimating esds involving l.s. planes. 
;

loop_
_geom_bond_atom_site_label_1
_geom_bond_atom_site_label_2
_geom_bond_distance
_geom_bond_site_symmetry_2
_geom_bond_publ_flag
Au1 O1 2.056(4) . ?
Au1 P1 2.2135(16) . ?
Cl1 C10 1.753(6) . ?
O1 C1 1.294(7) . ?
O2 C1 1.234(7) . ?
P1 C27 1.808(6) . ?
P1 C15 1.815(6) . ?
P1 C21 1.824(6) . ?
N1 C3 1.377(7) . ?
N1 C8 1.420(7) . ?
N1 H1 0.8800 . ?
C1 C2 1.492(8) . ?
C2 C7 1.400(8) . ?
C2 C3 1.419(8) . ?
C3 C4 1.397(8) . ?
C4 C5 1.372(8) . ?
C4 H4 0.9500 . ?
C5 C6 1.385(8) . ?
C5 H5 0.9500 . ?
C6 C7 1.378(8) . ?
C6 H6 0.9500 . ?
C7 H7 0.9500 . ?
C8 C13 1.390(9) . ?
C8 C9 1.394(8) . ?
C9 C10 1.400(8) . ?
C9 C14 1.484(8) . ?
C10 C11 1.379(9) . ?
C11 C12 1.365(9) . ?
C11 H11 0.9500 . ?
C12 C13 1.389(9) . ?
C12 H12 0.9500 . ?
C13 H13 0.9500 . ?
C14 H14A 0.9800 . ?
C14 H14B 0.9800 . ?
C14 H14C 0.9800 . ?
C15 C16 1.382(8) . ?
C15 C20 1.394(8) . ?
C16 C17 1.382(8) . ?
C16 H16 0.9500 . ?
C17 C18 1.390(9) . ?
C17 H17 0.9500 . ?
C18 C19 1.365(9) . ?
C18 H18 0.9500 . ?
C19 C20 1.395(8) . ?
C19 H19 0.9500 . ?
C20 H20 0.9500 . ?
C21 C22 1.374(8) . ?
C21 C26 1.378(9) . ?
C22 C23 1.379(8) . ?
C22 H22 0.9500 . ?
C23 C24 1.384(9) . ?
C23 H23 0.9500 . ?
C24 C25 1.375(10) . ?
C24 H24 0.9500 . ?
C25 C26 1.386(9) . ?
C25 H25 0.9500 . ?
C26 H26 0.9500 . ?
C27 C32 1.381(8) . ?
C27 C28 1.383(8) . ?
C28 C29 1.389(8) . ?
C28 H28 0.9500 . ?
C29 C30 1.375(9) . ?
C29 H29 0.9500 . ?
C30 C31 1.375(9) . ?
C30 H30 0.9500 . ?
C31 C32 1.388(9) . ?
C31 H31 0.9500 . ?
C32 H32 0.9500 . ?

loop_
_geom_angle_atom_site_label_1
_geom_angle_atom_site_label_2
_geom_angle_atom_site_label_3
_geom_angle
_geom_angle_site_symmetry_1
_geom_angle_site_symmetry_3
_geom_angle_publ_flag
O1 Au1 P1 173.40(12) . . ?
C1 O1 Au1 113.6(4) . . ?
C27 P1 C15 107.2(3) . . ?
C27 P1 C21 105.6(3) . . ?
C15 P1 C21 106.2(3) . . ?
C27 P1 Au1 112.6(2) . . ?
C15 P1 Au1 108.29(19) . . ?
C21 P1 Au1 116.4(2) . . ?
C3 N1 C8 126.9(5) . . ?
C3 N1 H1 116.5 . . ?
C8 N1 H1 116.5 . . ?
O2 C1 O1 123.1(6) . . ?
O2 C1 C2 121.8(5) . . ?
O1 C1 C2 115.1(5) . . ?
C7 C2 C3 118.4(5) . . ?
C7 C2 C1 119.6(5) . . ?
C3 C2 C1 122.0(5) . . ?
N1 C3 C4 120.9(5) . . ?
N1 C3 C2 120.0(5) . . ?
C4 C3 C2 119.1(5) . . ?
C5 C4 C3 120.5(6) . . ?
C5 C4 H4 119.8 . . ?
C3 C4 H4 119.8 . . ?
C4 C5 C6 121.4(6) . . ?
C4 C5 H5 119.3 . . ?
C6 C5 H5 119.3 . . ?
C7 C6 C5 118.8(6) . . ?
C7 C6 H6 120.6 . . ?
C5 C6 H6 120.6 . . ?
C6 C7 C2 121.8(5) . . ?
C6 C7 H7 119.1 . . ?
C2 C7 H7 119.1 . . ?
C13 C8 C9 121.9(6) . . ?
C13 C8 N1 120.8(6) . . ?
C9 C8 N1 117.1(6) . . ?
C8 C9 C10 115.5(6) . . ?
C8 C9 C14 121.2(6) . . ?
C10 C9 C14 123.3(6) . . ?
C11 C10 C9 123.9(6) . . ?
C11 C10 Cl1 117.0(5) . . ?
C9 C10 Cl1 119.1(5) . . ?
C12 C11 C10 118.5(6) . . ?
C12 C11 H11 120.7 . . ?
C10 C11 H11 120.7 . . ?
C11 C12 C13 120.7(6) . . ?
C11 C12 H12 119.7 . . ?
C13 C12 H12 119.7 . . ?
C12 C13 C8 119.5(6) . . ?
C12 C13 H13 120.2 . . ?
C8 C13 H13 120.2 . . ?
C9 C14 H14A 109.5 . . ?
C9 C14 H14B 109.5 . . ?
H14A C14 H14B 109.5 . . ?
C9 C14 H14C 109.5 . . ?
H14A C14 H14C 109.5 . . ?
H14B C14 H14C 109.5 . . ?
C16 C15 C20 119.4(6) . . ?
C16 C15 P1 123.2(5) . . ?
C20 C15 P1 117.3(5) . . ?
C17 C16 C15 120.5(6) . . ?
C17 C16 H16 119.8 . . ?
C15 C16 H16 119.8 . . ?
C16 C17 C18 119.9(6) . . ?
C16 C17 H17 120.0 . . ?
C18 C17 H17 120.0 . . ?
C19 C18 C17 120.0(6) . . ?
C19 C18 H18 120.0 . . ?
C17 C18 H18 120.0 . . ?
C18 C19 C20 120.5(6) . . ?
C18 C19 H19 119.8 . . ?
C20 C19 H19 119.8 . . ?
C15 C20 C19 119.6(6) . . ?
C15 C20 H20 120.2 . . ?
C19 C20 H20 120.2 . . ?
C22 C21 C26 120.2(6) . . ?
C22 C21 P1 118.7(5) . . ?
C26 C21 P1 121.1(5) . . ?
C21 C22 C23 119.9(6) . . ?
C21 C22 H22 120.1 . . ?
C23 C22 H22 120.1 . . ?
C22 C23 C24 120.2(6) . . ?
C22 C23 H23 119.9 . . ?
C24 C23 H23 119.9 . . ?
C25 C24 C23 119.9(6) . . ?
C25 C24 H24 120.1 . . ?
C23 C24 H24 120.1 . . ?
C24 C25 C26 119.8(7) . . ?
C24 C25 H25 120.1 . . ?
C26 C25 H25 120.1 . . ?
C21 C26 C25 120.1(7) . . ?
C21 C26 H26 120.0 . . ?
C25 C26 H26 120.0 . . ?
C32 C27 C28 119.3(6) . . ?
C32 C27 P1 120.8(5) . . ?
C28 C27 P1 119.9(5) . . ?
C27 C28 C29 120.5(6) . . ?
C27 C28 H28 119.8 . . ?
C29 C28 H28 119.8 . . ?
C30 C29 C28 119.9(6) . . ?
C30 C29 H29 120.0 . . ?
C28 C29 H29 120.0 . . ?
C31 C30 C29 119.9(6) . . ?
C31 C30 H30 120.1 . . ?
C29 C30 H30 120.1 . . ?
C30 C31 C32 120.4(6) . . ?
C30 C31 H31 119.8 . . ?
C32 C31 H31 119.8 . . ?
C27 C32 C31 120.1(6) . . ?
C27 C32 H32 119.9 . . ?
C31 C32 H32 119.9 . . ?

loop_
_geom_torsion_atom_site_label_1
_geom_torsion_atom_site_label_2
_geom_torsion_atom_site_label_3
_geom_torsion_atom_site_label_4
_geom_torsion
_geom_torsion_site_symmetry_1
_geom_torsion_site_symmetry_2
_geom_torsion_site_symmetry_3
_geom_torsion_site_symmetry_4
_geom_torsion_publ_flag
Au1 O1 C1 O2 -13.9(7) . . . . ?
Au1 O1 C1 C2 165.9(4) . . . . ?
O2 C1 C2 C7 -169.1(6) . . . . ?
O1 C1 C2 C7 11.1(8) . . . . ?
O2 C1 C2 C3 12.7(9) . . . . ?
O1 C1 C2 C3 -167.1(5) . . . . ?
C8 N1 C3 C4 -24.1(9) . . . . ?
C8 N1 C3 C2 157.0(6) . . . . ?
C7 C2 C3 N1 176.5(5) . . . . ?
C1 C2 C3 N1 -5.3(9) . . . . ?
C7 C2 C3 C4 -2.5(8) . . . . ?
C1 C2 C3 C4 175.7(5) . . . . ?
N1 C3 C4 C5 -175.9(6) . . . . ?
C2 C3 C4 C5 3.1(9) . . . . ?
C3 C4 C5 C6 -1.5(10) . . . . ?
C4 C5 C6 C7 -0.6(10) . . . . ?
C5 C6 C7 C2 1.1(9) . . . . ?
C3 C2 C7 C6 0.4(9) . . . . ?
C1 C2 C7 C6 -177.8(5) . . . . ?
C3 N1 C8 C13 -40.2(9) . . . . ?
C3 N1 C8 C9 143.8(6) . . . . ?
C13 C8 C9 C10 -0.7(9) . . . . ?
N1 C8 C9 C10 175.3(5) . . . . ?
C13 C8 C9 C14 177.2(6) . . . . ?
N1 C8 C9 C14 -6.8(9) . . . . ?
C8 C9 C10 C11 0.1(9) . . . . ?
C14 C9 C10 C11 -177.8(6) . . . . ?
C8 C9 C10 Cl1 -177.2(4) . . . . ?
C14 C9 C10 Cl1 5.0(8) . . . . ?
C9 C10 C11 C12 0.3(10) . . . . ?
Cl1 C10 C11 C12 177.5(5) . . . . ?
C10 C11 C12 C13 0.0(9) . . . . ?
C11 C12 C13 C8 -0.6(10) . . . . ?
C9 C8 C13 C12 1.0(10) . . . . ?
N1 C8 C13 C12 -174.8(6) . . . . ?
C27 P1 C15 C16 -0.6(6) . . . . ?
C21 P1 C15 C16 -113.1(5) . . . . ?
Au1 P1 C15 C16 121.2(5) . . . . ?
C27 P1 C15 C20 -176.6(5) . . . . ?
C21 P1 C15 C20 70.9(5) . . . . ?
Au1 P1 C15 C20 -54.8(5) . . . . ?
C20 C15 C16 C17 1.0(9) . . . . ?
P1 C15 C16 C17 -174.9(5) . . . . ?
C15 C16 C17 C18 -2.7(9) . . . . ?
C16 C17 C18 C19 2.2(9) . . . . ?
C17 C18 C19 C20 0.0(9) . . . . ?
C16 C15 C20 C19 1.2(9) . . . . ?
P1 C15 C20 C19 177.3(4) . . . . ?
C18 C19 C20 C15 -1.7(9) . . . . ?
C27 P1 C21 C22 72.2(5) . . . . ?
C15 P1 C21 C22 -174.3(5) . . . . ?
Au1 P1 C21 C22 -53.7(5) . . . . ?
C27 P1 C21 C26 -106.7(6) . . . . ?
C15 P1 C21 C26 6.9(6) . . . . ?
Au1 P1 C21 C26 127.5(5) . . . . ?
C26 C21 C22 C23 0.3(9) . . . . ?
P1 C21 C22 C23 -178.6(5) . . . . ?
C21 C22 C23 C24 -0.7(10) . . . . ?
C22 C23 C24 C25 1.2(10) . . . . ?
C23 C24 C25 C26 -1.3(11) . . . . ?
C22 C21 C26 C25 -0.5(10) . . . . ?
P1 C21 C26 C25 178.4(6) . . . . ?
C24 C25 C26 C21 1.0(12) . . . . ?
C15 P1 C27 C32 -74.5(5) . . . . ?
C21 P1 C27 C32 38.4(6) . . . . ?
Au1 P1 C27 C32 166.5(4) . . . . ?
C15 P1 C27 C28 105.8(5) . . . . ?
C21 P1 C27 C28 -141.3(5) . . . . ?
Au1 P1 C27 C28 -13.2(5) . . . . ?
C32 C27 C28 C29 0.8(9) . . . . ?
P1 C27 C28 C29 -179.5(5) . . . . ?
C27 C28 C29 C30 -0.9(10) . . . . ?
C28 C29 C30 C31 0.9(10) . . . . ?
C29 C30 C31 C32 -0.8(10) . . . . ?
C28 C27 C32 C31 -0.6(9) . . . . ?
P1 C27 C32 C31 179.7(5) . . . . ?
C30 C31 C32 C27 0.6(10) . . . . ?

loop_
_geom_hbond_atom_site_label_D
_geom_hbond_atom_site_label_H
_geom_hbond_atom_site_label_A
_geom_hbond_distance_DH
_geom_hbond_distance_HA
_geom_hbond_distance_DA
_geom_hbond_angle_DHA
_geom_hbond_site_symmetry_A
_geom_hbond_publ_flag
N1 H1 O2 0.88 2.02 2.650(6) 127.3 . yes

_refine_diff_density_max         2.070
_refine_diff_density_min         -1.183
_refine_diff_density_rms         0.182

_shelx_res_file                  
; 
TITL 21020 in P-1 
    21020.res 
    created by SHELXL-2018/3 at 10:26:08 on 27-May-2021 
CELL 0.71073   8.8587  10.6137  14.3644  90.750  90.402  96.359 
ZERR    2.00   0.0016   0.0019   0.0026   0.003   0.003   0.003 
LATT 1 
SFAC C  H  N  O  P  Cl Au 
UNIT 64 52 2 4 2 2 2 
OMIT  0   0   1 
OMIT  -2.00  54.00 
L.S. 4 
ACTA 
BOND $H 
FMAP 2 
PLAN 4 
HTAB 
CONF 
HTAB N1 O2 
TEMP -123 
WGHT    0.028300 
FVAR       0.10187 
AU1   7    0.592816    0.735698    0.674285    11.00000    0.01585    0.02159 = 
         0.02282    0.00024    0.00259    0.00002 
CL1   6   -0.189507    0.331677    1.068577    11.00000    0.04758    0.04169 = 
         0.02327    0.00390    0.01056   -0.00367 
O1    4    0.451044    0.594080    0.609710    11.00000    0.01886    0.02691 = 
         0.02694   -0.00057    0.00670   -0.00336 
O2    4    0.358095    0.548743    0.750185    11.00000    0.01894    0.04731 = 
         0.01814   -0.00159    0.00115   -0.00149 
P1    5    0.728631    0.903642    0.736824    11.00000    0.01483    0.02087 = 
         0.02351    0.00115    0.00149    0.00251 
N1    3    0.080223    0.428429    0.759341    11.00000    0.01706    0.04706 = 
         0.01734    0.00315    0.00345   -0.00328 
AFIX  43 
H1    2    0.166583    0.442616    0.790357    11.00000   -1.20000 
AFIX   0 
C1    1    0.350824    0.537515    0.664629    11.00000    0.01753    0.02519 = 
         0.02059    0.00321    0.00169    0.01288 
C2    1    0.223892    0.456989    0.616958    11.00000    0.01891    0.01772 = 
         0.01703    0.00481    0.00232    0.00521 
C3    1    0.090325    0.409398    0.664683    11.00000    0.01622    0.02414 = 
         0.02293    0.00413   -0.00369    0.00576 
C4    1   -0.028618    0.341705    0.614589    11.00000    0.01966    0.02349 = 
         0.02793    0.00364    0.00438   -0.00370 
AFIX  43 
H4    2   -0.120445    0.312991    0.645272    11.00000   -1.20000 
AFIX   0 
C5    1   -0.013712    0.316410    0.521368    11.00000    0.02211    0.02499 = 
         0.02817   -0.00240   -0.00580   -0.00620 
AFIX  43 
H5    2   -0.094799    0.268488    0.488737    11.00000   -1.20000 
AFIX   0 
C6    1    0.117163    0.359329    0.473877    11.00000    0.02885    0.02772 = 
         0.02033   -0.00776    0.00254   -0.00201 
AFIX  43 
H6    2    0.126511    0.340555    0.409466    11.00000   -1.20000 
AFIX   0 
C7    1    0.233542    0.429721    0.521687    11.00000    0.02000    0.02091 = 
         0.02333    0.00164    0.00786   -0.00054 
AFIX  43 
H7    2    0.322751    0.460591    0.489126    11.00000   -1.20000 
AFIX   0 
C8    1   -0.054643    0.427606    0.812232    11.00000    0.02066    0.02523 = 
         0.02901    0.00362    0.00566   -0.00566 
C9    1   -0.052926    0.376716    0.901141    11.00000    0.02355    0.01804 = 
         0.02309   -0.00302    0.00377    0.00268 
C10   1   -0.183575    0.386344    0.953892    11.00000    0.02551    0.02264 = 
         0.02422   -0.00002    0.00629   -0.00508 
C11   1   -0.307783    0.441567    0.922464    11.00000    0.03281    0.02950 = 
         0.02567   -0.00548    0.00619   -0.00290 
AFIX  43 
H11   2   -0.393737    0.446139    0.961034    11.00000   -1.20000 
AFIX   0 
C12   1   -0.304519    0.489542    0.834675    11.00000    0.01986    0.02957 = 
         0.04361   -0.00496   -0.00516    0.00698 
AFIX  43 
H12   2   -0.389099    0.527957    0.811889    11.00000   -1.20000 
AFIX   0 
C13   1   -0.178816    0.482749    0.778357    11.00000    0.02554    0.02585 = 
         0.02675    0.00688   -0.00050   -0.00190 
AFIX  43 
H13   2   -0.177704    0.515556    0.717119    11.00000   -1.20000 
AFIX   0 
C14   1    0.077782    0.313087    0.934603    11.00000    0.03003    0.03189 = 
         0.02852    0.00205    0.00373    0.00226 
AFIX 137 
H14A  2    0.105419    0.253248    0.886790    11.00000   -1.50000 
H14B  2    0.049755    0.267199    0.991798    11.00000   -1.50000 
H14C  2    0.164499    0.376791    0.947321    11.00000   -1.50000 
AFIX   0 
C15   1    0.661118    1.044839    0.689016    11.00000    0.00954    0.02747 = 
         0.02490    0.00112   -0.00024   -0.00030 
C16   1    0.604932    1.137215    0.743272    11.00000    0.01484    0.03030 = 
         0.02428    0.00155    0.00465   -0.00092 
AFIX  43 
H16   2    0.608090    1.131676    0.809199    11.00000   -1.20000 
AFIX   0 
C17   1    0.544206    1.237556    0.702315    11.00000    0.01750    0.02352 = 
         0.04446   -0.00375    0.00388    0.00325 
AFIX  43 
H17   2    0.501768    1.298731    0.739924    11.00000   -1.20000 
AFIX   0 
C18   1    0.545263    1.248914    0.606026    11.00000    0.01925    0.01975 = 
         0.04937    0.00863   -0.00274    0.00218 
AFIX  43 
H18   2    0.506818    1.319490    0.577928    11.00000   -1.20000 
AFIX   0 
C19   1    0.601515    1.158706    0.551837    11.00000    0.02399    0.03344 = 
         0.02803    0.00383   -0.00653   -0.00210 
AFIX  43 
H19   2    0.601979    1.166797    0.486050    11.00000   -1.20000 
AFIX   0 
C20   1    0.658324    1.054727    0.592327    11.00000    0.01985    0.02488 = 
         0.02849    0.00041    0.00092    0.00444 
AFIX  43 
H20   2    0.694899    0.991018    0.554262    11.00000   -1.20000 
AFIX   0 
C21   1    0.932602    0.917908    0.715994    11.00000    0.01173    0.02718 = 
         0.02324   -0.00543    0.00161   -0.00062 
C22   1    1.011608    0.817824    0.737917    11.00000    0.02412    0.02810 = 
         0.02197   -0.00084    0.00178    0.00248 
AFIX  43 
H22   2    0.959628    0.742327    0.762092    11.00000   -1.20000 
AFIX   0 
C23   1    1.166512    0.827135    0.724771    11.00000    0.02441    0.03526 = 
         0.03498   -0.00123   -0.00215    0.01369 
AFIX  43 
H23   2    1.221326    0.758283    0.740537    11.00000   -1.20000 
AFIX   0 
C24   1    1.242310    0.936544    0.688663    11.00000    0.01378    0.05446 = 
         0.04200   -0.00542    0.00390   -0.00123 
AFIX  43 
H24   2    1.348697    0.942191    0.678562    11.00000   -1.20000 
AFIX   0 
C25   1    1.163316    1.037059    0.667439    11.00000    0.01318    0.04439 = 
         0.07277    0.01243    0.00815   -0.00496 
AFIX  43 
H25   2    1.215320    1.112953    0.643902    11.00000   -1.20000 
AFIX   0 
C26   1    1.007637    1.027290    0.680491    11.00000    0.02259    0.03559 = 
         0.05390    0.00962    0.00236    0.00370 
AFIX  43 
H26   2    0.952574    1.096080    0.664945    11.00000   -1.20000 
AFIX   0 
C27   1    0.708502    0.913038    0.861828    11.00000    0.01943    0.02319 = 
         0.01997   -0.00114    0.00203    0.00512 
C28   1    0.593770    0.837038    0.905193    11.00000    0.01515    0.02771 = 
         0.02985   -0.00102    0.00120   -0.00011 
AFIX  43 
H28   2    0.526380    0.779629    0.869153    11.00000   -1.20000 
AFIX   0 
C29   1    0.576377    0.844054    1.001064    11.00000    0.02448    0.03604 = 
         0.02894    0.00710    0.00648   -0.00031 
AFIX  43 
H29   2    0.496384    0.792487    1.030311    11.00000   -1.20000 
AFIX   0 
C30   1    0.675065    0.925722    1.053629    11.00000    0.03139    0.03882 = 
         0.02056    0.00073    0.00370    0.01649 
AFIX  43 
H30   2    0.664255    0.929767    1.119319    11.00000   -1.20000 
AFIX   0 
C31   1    0.789425    1.001517    1.010907    11.00000    0.02753    0.03369 = 
         0.03234   -0.00759   -0.01211    0.00868 
AFIX  43 
H31   2    0.856799    1.058643    1.047179    11.00000   -1.20000 
AFIX   0 
C32   1    0.806943    0.995001    0.915067    11.00000    0.01979    0.03030 = 
         0.02870    0.00052    0.00126    0.00165 
AFIX  43 
H32   2    0.886790    1.047015    0.886049    11.00000   -1.20000 
AFIX   0 
HKLF 4 
  
  
  
  
REM  21020 in P-1 
REM wR2 = 0.0827, GooF = S = 0.945, Restrained GooF = 0.945 for all data 
REM R1 = 0.0427 for 4792 Fo > 4sig(Fo) and 0.0535 for all 5752 data 
REM 344 parameters refined using 0 restraints 
  
END 
  
WGHT      0.0283      0.0000 
  
REM Instructions for potential hydrogen bonds 
HTAB N1 O2 
  
REM Highest difference peak  2.070,  deepest hole -1.183,  1-sigma level  0.182 
Q1    1   0.6266  0.8222  0.6950  11.00000  0.05    2.07 
Q2    1   0.5643  0.6434  0.6608  11.00000  0.05    1.91 
Q3    1   0.5872  0.6552  0.6395  11.00000  0.05    1.88 
Q4    1   0.5326  0.7585  0.6243  11.00000  0.05    1.74 
;
_shelx_res_checksum              51471

_shelx_hkl_file                  
; 
   0   0   2  169.58    2.52 
   0   0   3  589.49    6.16 
   0   0   4    0.75    0.27 
   0   0   5  238.73    3.98 
   0   0   6   38.59    1.62 
   0   0   7   18.57    1.19 
   0   0   8   62.97    2.39 
   0   0   9   29.59    1.73 
   0  -1   9   11.65    1.21 
   0  -1   8   30.43    1.84 
   0  -1   7  277.69    5.35 
   0  -1   6   33.19    1.70 
   0  -1   5  133.66    3.31 
   0  -1   4  339.47    5.15 
   0   1  -3    1.41    0.47 
   0   1  -2  144.44    3.29 
   0   1   0    7.61    0.69 
   0   1   1  150.56    2.96 
   0   1   2   52.53    1.71 
   0   1   3  135.73    2.96 
   0   1   4  170.75    3.40 
   0   1   5   20.68    1.23 
   0   1   6   27.43    1.48 
   0   1   7    4.38    0.68 
   0   1   8   42.29    2.08 
   0   1   9   16.51    1.33 
   0   2  -9   18.97    1.88 
   0   2  -8   88.86    3.85 
   0   2  -7    4.14    1.02 
   0   2  -6  109.28    4.06 
   0   2  -5  143.04    4.55 
   0   2  -4   12.00    1.33 
   0   2  -2   58.68    2.71 
   0   2  -1   96.85    3.35 
   0   2   0   29.99    1.93 
   0   2   1   13.35    1.25 
   0   2   2    6.71    0.90 
   0   2   3   72.79    2.76 
   0   2   4   23.73    1.64 
   0   2   5   53.08    2.42 
   0   2   6   63.17    2.64 
   0   2   7   35.84    2.05 
   0   2   8   38.55    2.23 
   0   2   9   82.48    3.27 
   0   3  -9   35.66    2.77 
   0   3  -8    8.70    1.53 
   0   3  -7  270.94    7.47 
   0   3  -6    9.45    1.52 
   0   3  -5   16.62    1.81 
   0   3  -3   27.00    2.24 
   0   3  -2  183.62    5.63 
   0   3  -1  135.62    4.96 
   0   3   0   24.65    2.12 
   0   3   1  124.13    4.75 
   0   3   2    5.92    1.04 
   0   3   3   52.53    2.88 
   0   3   4   47.73    2.80 
   0   3   5  183.38    5.61 
   0   3   6   11.50    1.37 
   0   3   7   71.56    3.32 
   0   3   8  182.24    5.24 
   0   3   9   13.01    1.57 
   0   3  10   97.83    4.02 
   0   4  -9   58.72    3.92 
   0   4  -8  107.33    5.29 
   0   4  -7    7.00    1.49 
   0   4  -6  122.06    5.49 
   0   4  -5   40.16    3.21 
   0   4  -4    0.91    0.96 
   0   4  -3  113.12    5.20 
   0   4  -2   69.82    4.05 
   0   4  -1    1.54    0.79 
   0   4   0   74.84    4.12 
   0   4   1  119.94    5.41 
   0   4   2   68.03    4.00 
   0   4   3  175.58    6.26 
   0   4   4   75.81    4.11 
   0   4   5   25.20    2.26 
   0   4   6  197.79    6.75 
   0   4   7   34.25    2.74 
   0   4   8   29.43    2.49 
   0   4   9  105.33    4.70 
   0   4  10    1.17    0.78 
   0   5  -9    3.60    1.53 
   0   5  -8    2.01    1.27 
   0   5  -7   14.06    2.09 
   0   5  -6   34.79    3.22 
   0   5  -5    9.28    1.90 
   0   5  -4   62.72    4.44 
   0   5  -3   51.41    3.97 
   0   5  -2   14.26    2.28 
   0   5  -1   72.48    4.70 
   0   5   0   26.07    2.79 
   0   5   1   26.72    2.88 
   0   5   2  186.17    7.29 
   0   5   3    0.20    0.87 
   0   5   4   54.07    4.01 
   0   5   5  130.34    5.94 
   0   5   6    2.46    1.07 
   0   5   7   45.21    3.53 
   0   5   8   48.92    3.62 
   0   5   9    0.74    0.81 
   0   5  10   34.12    2.95 
   0   6  -9    6.93    2.03 
   0   6  -8    2.59    1.46 
   0   6  -7   23.05    3.03 
   0   6  -6   29.28    3.30 
   0   6  -5   86.56    5.62 
   0   6  -4   16.63    2.56 
   0   6  -3   57.89    4.63 
   0   6  -2  202.01    8.59 
   0   6  -1    2.11    1.07 
   0   6   0   82.12    5.53 
   0   6   1  142.66    7.28 
   0   6   2   14.92    2.32 
   0   6   3   99.42    5.84 
   0   6   4   98.38    5.84 
   0   6   5    1.63    1.07 
   0   6   6   79.42    5.19 
   0   6   7   17.03    2.49 
   0   6   8    6.06    1.63 
   0   6   9   45.63    3.97 
   0   6  10   30.86    3.21 
   0   7  -9    0.15    1.23 
   0   7  -8    0.35    1.34 
   0   7  -7   47.41    4.71 
   0   7  -6   50.20    4.78 
   0   7  -5    8.21    2.07 
   0   7  -4   25.66    3.42 
   0   7  -3   41.35    4.13 
   0   7  -2   29.43    3.60 
   0   7  -1   92.19    6.14 
   0   7   0   26.45    3.51 
   0   7   1   20.16    3.11 
   0   7   2   95.51    6.32 
   0   7   3   10.50    2.26 
   0   7   4   14.60    2.76 
   0   7   5   59.47    4.87 
   0   7   6    5.25    1.66 
   0   7   7   18.22    2.87 
   0   7   8   30.18    3.57 
   0   7   9   15.22    2.58 
   0   7  10   28.76    3.36 
   0   8  -9    9.66    2.53 
   0   8  -8   30.70    4.08 
   0   8  -7   14.39    2.96 
   0   8  -6   38.24    4.32 
   0   8  -5   58.25    5.23 
   0   8  -4    0.98    1.60 
   0   8  -3   43.40    4.49 
   0   8  -2   67.19    5.83 
   0   8  -1   -0.08    0.91 
   0   8   0   15.77    2.89 
   0   8   1   21.56    3.24 
   0   8   2   -0.36    0.85 
   0   8   3   20.31    3.25 
   0   8   4   30.13    4.07 
   0   8   5    5.91    2.01 
   0   8   6   32.64    4.08 
   0   8   7   15.23    2.86 
   0   8   8    1.52    1.52 
   0   8   9   59.81    5.25 
   0   8  10   16.43    2.92 
   0   9  -9   49.00    5.22 
   0   9  -8    0.71    1.86 
   0   9  -7   35.81    4.45 
   0   9  -6   44.11    5.02 
   0   9  -5    1.16    1.25 
   0   9  -4   43.74    4.88 
   0   9  -3   26.45    4.04 
   0   9  -2   -0.37    1.18 
   0   9  -1   24.95    3.88 
   0   9   0   17.91    3.28 
   0   9   1   -0.36    1.12 
   0   9   2   37.40    4.58 
   0   9   3   29.12    3.95 
   0   9   4    2.95    1.80 
   0   9   5   41.63    4.92 
   0   9   6   24.77    3.78 
   0   9   7   42.91    4.96 
   0   9   8   74.05    6.75 
   0   9   9   10.87    2.76 
   0   9  10   23.44    3.63 
   0  10  -8   41.20    5.16 
   0  10  -7   13.41    3.18 
   0  10  -6   -0.39    1.48 
   0  10  -5   42.85    5.22 
   0  10  -4   10.31    2.91 
   0  10  -3    3.34    2.28 
   0  10  -2   44.98    5.51 
   0  10  -1    9.11    2.48 
   0  10   0   23.08    3.86 
   0  10   1   85.43    7.34 
   0  10   2   15.99    3.44 
   0  10   3   54.97    6.10 
   0  10   4   47.09    5.60 
   0  10   5    0.85    1.98 
   0  10   6   40.73    5.06 
   0  10   7   31.81    4.65 
   0  10   8   -0.17    1.47 
   0  10   9   19.41    3.68 
   0  10  10    9.10    2.35 
   0  11  -8    2.26    2.25 
   0  11  -7   10.95    3.23 
   0  11  -6   18.12    3.90 
   0  11  -5    1.80    1.84 
   0  11  -4   21.55    3.96 
   0  11  -3   24.65    4.06 
   0  11  -2    4.55    1.90 
   0  11  -1   21.69    3.72 
   0  11   0   29.49    4.55 
   0  11   1    0.15    1.28 
   0  11   2   30.85    4.77 
   0  11   3   20.80    3.97 
   0  11   4   13.82    3.22 
   0  11   5   36.77    4.98 
   0  11   6    7.10    2.60 
   0  11   7   14.19    3.29 
   0  11   8   17.67    3.65 
   0  11   9    6.03    2.31 
   0  11  10    3.22    2.06 
   0  12  -8   11.91    3.06 
   0  12  -7   10.49    3.07 
   0  12  -6   -0.86    1.91 
   0  12  -5   11.85    3.16 
   0  12  -4   14.87    3.85 
   0  12  -3    0.87    1.64 
   0  12  -2   20.56    4.30 
   0  12  -1   23.29    4.45 
   0  12   0   16.02    3.68 
   0  12   1   29.12    4.92 
   0  12   2    5.60    2.12 
   0  12   3   16.59    3.80 
   0  12   4   22.23    4.28 
   0  12   5   25.17    4.57 
   0  12   6   12.78    3.47 
   0  12   7   18.72    4.07 
   0  12   8    2.28    2.61 
   0  12   9    3.55    2.97 
   0  12  10   14.05    3.96 
   0  13  -7   -0.67    1.38 
   0  13  -6   22.26    4.21 
   0  13  -5    6.69    2.75 
   0  13  -4   18.39    4.13 
   0  13  -3   19.01    4.07 
   0  13  -2    2.91    2.33 
   0  13  -1   60.60    6.93 
   0  13   0   17.27    4.03 
   0  13   1    1.26    1.47 
   0  13   2   18.59    4.20 
   0  13   3   12.39    3.72 
   0  13   4    1.42    2.26 
   0  13   5    5.19    3.42 
  -1  13   6   12.14    4.07 
  -1  13   5    7.54    3.43 
  -1  13   4    2.95    3.08 
  -1  13   3   29.97    5.40 
  -1  13   2    5.34    2.55 
  -1  13   1    6.41    2.70 
  -1  13   0   17.78    3.90 
  -1  13  -1    1.54    1.82 
  -1  13  -2   17.90    4.15 
  -1  13  -3   16.22    3.79 
  -1  13  -4    1.24    1.87 
  -1  13  -5   14.83    3.63 
  -1  13  -6   15.16    3.62 
  -1  13  -7    0.70    1.62 
  -1  12   9    2.04    2.77 
  -1  12   8    4.27    2.12 
  -1  12   7   10.59    2.91 
  -1  12   6    4.15    2.29 
  -1  12   5   25.43    4.67 
  -1  12   4   26.04    4.61 
  -1  12   3    1.93    1.68 
  -1  12   2   44.90    5.89 
  -1  12   1   21.11    3.88 
  -1  12   0    2.42    2.11 
  -1  12  -1   44.07    6.09 
  -1  12  -2    8.54    2.95 
  -1  12  -3    3.02    2.60 
  -1  12  -4    9.05    3.24 
  -1  12  -5   10.90    3.18 
  -1  12  -6    7.01    2.60 
  -1  12  -7   16.04    3.71 
  -1  12  -8    3.92    2.69 
  -1  11   9   35.14    5.04 
  -1  11   8   13.15    3.07 
  -1  11   7    2.72    1.84 
  -1  11   6   57.75    6.10 
  -1  11   5   22.78    4.02 
  -1  11   4   10.15    2.84 
  -1  11   3   24.72    4.13 
  -1  11   2   10.85    2.85 
  -1  11   1   11.43    2.99 
  -1  11   0   26.07    4.41 
  -1  11  -1    0.54    1.67 
  -1  11  -2    4.06    2.13 
  -1  11  -3   33.50    5.01 
  -1  11  -4   -0.75    1.50 
  -1  11  -5    3.99    2.17 
  -1  11  -6   29.16    4.93 
  -1  11  -7    3.52    2.26 
  -1  11  -8   17.09    3.57 
  -1  11  -9   22.14    3.86 
  -1  10   9   28.93    4.30 
  -1  10   8   13.72    3.23 
  -1  10   7   33.65    4.62 
  -1  10   6    7.77    2.69 
  -1  10   5   22.79    3.88 
  -1  10   4   30.94    4.57 
  -1  10   3    0.64    1.59 
  -1  10   2   16.69    3.45 
  -1  10   1   23.22    3.99 
  -1  10   0    1.87    1.81 
  -1  10  -1    6.18    2.22 
  -1  10  -2   27.72    4.14 
  -1  10  -3    3.27    1.98 
  -1  10  -4   37.32    4.78 
  -1  10  -5   30.29    4.44 
  -1  10  -6    0.04    1.47 
  -1  10  -7   33.28    4.73 
  -1  10  -8   21.15    3.89 
  -1  10  -9    2.10    2.16 
  -1   9   9   24.14    3.90 
  -1   9   8   28.23    4.06 
  -1   9   7    2.78    1.83 
  -1   9   6   29.27    4.15 
  -1   9   5   24.45    3.91 
  -1   9   4    0.84    1.10 
  -1   9   3   23.02    3.60 
  -1   9   2    6.07    2.06 
  -1   9   0   31.57    4.16 
  -1   9  -1   17.19    3.42 
  -1   9  -2    1.10    1.39 
  -1   9  -3   86.25    7.05 
  -1   9  -4   42.06    5.06 
  -1   9  -5    2.92    1.88 
  -1   9  -6   69.47    6.30 
  -1   9  -7    7.56    2.39 
  -1   9  -8   26.49    4.07 
  -1   9  -9   30.70    4.32 
  -1   8   9    6.96    2.00 
  -1   8   8   24.09    3.35 
  -1   8   7   36.88    4.24 
  -1   8   6    7.24    2.20 
  -1   8   5    8.51    2.28 
  -1   8   4   64.03    5.51 
  -1   8   3    3.68    1.62 
  -1   8   2    5.26    1.91 
  -1   8   1  149.92    8.46 
  -1   8   0   13.27    2.62 
  -1   8  -1   39.49    4.51 
  -1   8  -2   80.12    6.37 
  -1   8  -3    2.99    1.69 
  -1   8  -4   93.45    6.82 
  -1   8  -5   25.48    3.61 
  -1   8  -6    0.03    1.54 
  -1   8  -7   74.75    6.02 
  -1   8  -8   22.13    3.50 
  -1   8  -9   14.98    2.98 
  -1   7   9   34.68    3.83 
  -1   7   8   22.69    3.20 
  -1   7   7    0.50    1.15 
  -1   7   6   13.35    2.47 
  -1   7   5   75.40    5.52 
  -1   7   4    1.00    1.18 
  -1   7   3   44.01    4.56 
  -1   7   2   77.99    5.71 
  -1   7   1   -0.16    0.99 
  -1   7   0  166.59    8.62 
  -1   7  -1   55.78    4.96 
  -1   7  -2    9.15    2.24 
  -1   7  -3   79.97    5.91 
  -1   7  -4    6.80    2.10 
  -1   7  -5   25.06    3.31 
  -1   7  -6   38.21    4.03 
  -1   7  -7    7.02    2.12 
  -1   7  -8   23.11    3.36 
  -1   7  -9   20.57    3.26 
  -1   7 -10   10.49    2.69 
  -1   6   9   22.58    2.76 
  -1   6   8    0.57    0.92 
  -1   6   7   83.25    5.15 
  -1   6   6   24.59    2.86 
  -1   6   5    1.42    1.12 
  -1   6   4  139.17    7.15 
  -1   6   3   53.32    4.39 
  -1   6   2   27.36    3.22 
  -1   6   1  152.74    7.64 
  -1   6   0   31.61    3.48 
  -1   6  -1   55.51    4.57 
  -1   6  -2   75.73    5.16 
  -1   6  -3    1.90    1.31 
  -1   6  -4   50.06    4.27 
  -1   6  -5   47.75    4.24 
  -1   6  -6    0.10    1.02 
  -1   6  -7   15.50    2.53 
  -1   6  -8   30.39    3.49 
  -1   6  -9    0.82    1.02 
  -1   6 -10   14.88    2.67 
  -1   5   9   10.65    1.81 
  -1   5   8  126.14    5.83 
  -1   5   7   24.61    2.57 
  -1   5   6   56.70    4.03 
  -1   5   5   82.21    4.60 
  -1   5   4   18.92    2.50 
  -1   5   3   94.08    5.17 
  -1   5   2   91.12    5.32 
  -1   5   1    1.67    1.16 
  -1   5   0  142.68    6.51 
  -1   5  -1   39.67    3.32 
  -1   5  -2   11.44    2.06 
  -1   5  -3   55.17    4.12 
  -1   5  -4   68.24    4.51 
  -1   5  -5   16.13    2.34 
  -1   5  -6   47.13    3.91 
  -1   5  -7   74.00    4.97 
  -1   5  -8    0.07    0.88 
  -1   5  -9   71.09    4.96 
  -1   5 -10   39.56    3.83 
  -1   4   9   75.72    3.74 
  -1   4   8    0.98    0.90 
  -1   4   7  156.83    5.65 
  -1   4   6   99.27    4.55 
  -1   4   5    4.53    1.18 
  -1   4   4  188.48    6.78 
  -1   4   3   62.61    3.91 
  -1   4   2   38.00    3.13 
  -1   4   1  137.50    5.63 
  -1   4   0   57.17    3.66 
  -1   4  -1    0.77    0.66 
  -1   4  -2   74.43    4.29 
  -1   4  -3   69.29    4.24 
  -1   4  -4   12.79    1.90 
  -1   4  -5  161.55    6.39 
  -1   4  -6   17.49    2.21 
  -1   4  -7   12.68    2.02 
  -1   4  -8  124.88    6.22 
  -1   4  -9    0.80    1.09 
  -1   4 -10   51.65    4.02 
  -1   3   9   10.97    1.22 
  -1   3   8  133.34    4.27 
  -1   3   7   72.05    3.23 
  -1   3   6   31.85    2.22 
  -1   3   5   36.51    2.43 
  -1   3   4   26.27    2.16 
  -1   3   3  111.52    4.46 
  -1   3   2  107.66    4.38 
  -1   3   1    1.08    0.63 
  -1   3   0    1.81    0.77 
  -1   3  -1   74.51    3.79 
  -1   3  -2   70.17    3.66 
  -1   3  -3   85.65    4.19 
  -1   3  -4  197.99    6.49 
  -1   3  -5    0.27    0.69 
  -1   3  -7   88.54    4.91 
  -1   3  -8   14.87    2.11 
  -1   3  -9  118.62    5.89 
  -1   3 -10   10.53    1.94 
  -1   2   8    6.05    0.79 
  -1   2   7   71.50    2.50 
  -1   2   6   49.18    2.16 
  -1   2   5    0.91    0.46 
  -1   2   4  143.55    3.93 
  -1   2   3  267.05    5.82 
  -1   2   2   80.78    3.04 
  -1   2   1  139.61    4.25 
  -1   2   0  292.77    6.36 
  -1   2  -1  326.36    6.88 
  -1   2  -2  637.82   10.14 
   1  -2   4   15.50    1.44 
   1  -2   5  175.11    5.05 
   1  -2   6   32.04    2.27 
   1  -2   7   25.56    2.05 
   1  -2   8  106.21    4.36 
   1  -2   9   35.71    2.61 
   1  -2  10   36.53    2.59 
  -1   1   8   87.01    2.28 
  -1   1   7   30.77    1.33 
  -1   1   6   51.57    1.60 
  -1   1   5  205.40    3.26 
  -1   1   4   51.43    1.57 
  -1   1   3  124.88    2.86 
  -1   1   2  412.05    5.90 
  -1   1   1   71.38    2.35 
   1  -1   0   12.60    0.96 
   1  -1   1  488.53    6.48 
   1  -1   2    5.01    0.63 
   1  -1   3   86.13    2.73 
   1  -1   4  182.68    4.33 
   1  -1   5    4.76    0.78 
   1  -1   6  157.79    4.44 
   1  -1   7    8.15    1.11 
   1  -1   8   22.08    1.80 
   1  -1   9   52.69    2.89 
   1  -1  10   36.55    2.55 
   1   0  -2   10.32    0.46 
   1   0  -1  349.85    4.24 
   1   0   0   98.07    2.09 
   1   0   1    7.19    0.61 
   1   0   2   98.22    2.55 
   1   0   3  109.20    2.93 
   1   0   4   12.51    1.03 
   1   0   5   77.84    2.78 
   1   0   6   11.11    1.10 
   1   0   7   34.14    2.08 
   1   0   8   61.33    2.94 
   1   0   9   26.48    1.97 
   1   0  10   21.24    1.91 
   1   1  -8   80.50    2.29 
   1   1  -7  159.20    3.27 
   1   1  -6   48.90    1.65 
   1   1  -5  280.04    4.31 
   1   1  -4  119.45    2.56 
   1   1  -3   13.32    0.83 
   1   1  -2   66.87    1.80 
   1   1  -1   -0.07    0.23 
   1   1   0   81.77    2.30 
   1   1   1   97.22    2.69 
   1   1   2   17.12    1.15 
   1   1   3    2.12    0.44 
   1   1   4  124.56    3.52 
   1   1   5  100.52    3.37 
   1   1   6   35.54    2.06 
   1   1   7  191.08    4.95 
   1   1   8   33.67    2.21 
   1   1   9   93.47    3.79 
   1   1  10   99.88    4.01 
   1   2  -7   34.76    2.02 
   1   2  -6  293.23    5.91 
   1   2  -5    1.01    0.57 
   1   2  -4   69.30    2.78 
   1   2  -3  171.93    4.47 
   1   2  -2    0.24    0.40 
   1   2  -1  132.03    3.80 
   1   2   0   87.83    3.06 
   1   2   1  311.59    6.24 
   1   2   2  289.25    6.01 
   1   2   3  130.52    3.92 
   1   2   4    1.59    0.58 
   1   2   5  182.75    4.94 
   1   2   6  165.31    4.88 
   1   2   7   38.56    2.41 
   1   2   8  143.47    4.85 
   1   2   9  108.63    4.30 
   1   2  10   60.30    3.23 
   1   3  -8  103.90    4.16 
   1   3  -7   52.01    3.05 
   1   3  -6    3.71    1.01 
   1   3  -5  143.87    5.02 
   1   3  -4   38.74    2.56 
   1   3  -3    2.95    0.84 
   1   3  -2   83.22    3.80 
   1   3  -1   35.08    2.42 
   1   3   0   96.40    4.05 
   1   3   1   15.77    1.69 
   1   3   2  231.81    6.25 
   1   3   3   61.39    3.22 
   1   3   4  173.90    5.44 
   1   3   5   24.20    2.05 
   1   3   6   81.75    3.78 
   1   3   7  161.80    5.41 
   1   3   8    0.32    0.59 
   1   3   9   41.93    2.86 
   1   3  10   49.50    3.20 
   1   4  -8   14.45    1.93 
   1   4  -7    9.23    1.59 
   1   4  -6   44.94    3.20 
   1   4  -5   34.85    2.83 
   1   4  -4   19.68    2.11 
   1   4  -3   87.78    4.55 
   1   4  -2  102.56    4.95 
   1   4  -1   67.09    3.85 
   1   4   0  209.33    6.96 
   1   4   1    2.56    0.94 
   1   4   2  114.90    5.03 
   1   4   3  138.64    5.54 
   1   4   4    0.34    0.71 
   1   4   5  135.51    5.59 
   1   4   6  100.89    4.71 
   1   4   7    2.98    0.99 
   1   4   8   69.54    3.87 
   1   4   9    6.90    1.35 
   1   4  10   -0.22    0.66 
   1   4  11   44.91    3.32 
   1   5  -8   24.88    2.64 
   1   5  -7   41.45    3.43 
   1   5  -6   20.32    2.58 
   1   5  -5   53.96    3.88 
   1   5  -4   31.89    3.14 
   1   5  -3   49.39    3.96 
   1   5  -2   64.25    4.46 
   1   5  -1  153.70    6.63 
   1   5   0    2.24    1.09 
   1   5   1  226.71    8.20 
   1   5   2  160.27    6.63 
   1   5   3   87.87    4.90 
   1   5   4   54.15    3.92 
   1   5   5   28.73    2.89 
   1   5   6   16.30    2.23 
   1   5   7   81.58    4.74 
   1   5   8   11.00    1.80 
   1   5   9    3.91    1.17 
   1   5  10   64.75    4.33 
   1   5  11   14.39    2.16 
   1   6  -8   50.07    4.08 
   1   6  -7   -0.28    0.94 
   1   6  -6   36.64    3.56 
   1   6  -5   41.78    3.91 
   1   6  -4   52.58    4.53 
   1   6  -3  121.95    6.62 
   1   6  -2   25.87    3.05 
   1   6  -1   48.09    4.14 
   1   6   0  146.53    7.13 
   1   6   1   20.68    2.75 
   1   6   2   15.22    2.38 
   1   6   3  144.79    7.01 
   1   6   4    1.72    1.03 
   1   6   5   38.18    3.83 
   1   6   6   37.72    3.75 
   1   6   7    4.69    1.57 
   1   6   8   13.16    2.21 
   1   6   9   11.94    2.27 
   1   6  10    0.19    0.91 
   1   6  11   51.79    4.16 
   1   7  -8    1.83    1.53 
   1   7  -7   55.12    4.86 
   1   7  -6    7.66    2.22 
   1   7  -5   41.66    4.37 
   1   7  -4  126.29    7.39 
   1   7  -3    1.21    1.25 
   1   7  -2   48.81    4.50 
   1   7  -1   47.23    4.40 
   1   7   0    2.50    1.29 
   1   7   1   28.56    3.52 
   1   7   2    8.43    2.17 
   1   7   3    1.24    1.61 
   1   7   4   64.83    5.20 
   1   7   5   19.90    3.11 
   1   7   6    1.18    1.33 
   1   7   7   53.15    4.74 
   1   7   8   19.01    3.02 
   1   7   9   16.54    2.75 
   1   7  10   50.71    4.59 
   1   7  11   14.32    2.54 
   1   8  -8   52.41    4.99 
   1   8  -7    1.25    1.44 
   1   8  -6   48.82    4.88 
   1   8  -5   68.61    5.83 
   1   8  -4    3.19    1.55 
   1   8  -3   70.12    5.75 
   1   8  -2   27.32    3.46 
   1   8  -1    9.96    2.26 
   1   8   0   67.42    5.77 
   1   8   1    8.53    2.21 
   1   8   2   12.04    2.69 
   1   8   3   50.85    5.04 
   1   8   4   14.46    2.80 
   1   8   5    7.84    2.18 
   1   8   6   67.79    6.02 
   1   8   7   22.48    3.58 
   1   8   8   36.31    4.27 
   1   8   9   45.69    4.62 
   1   8  10    2.95    1.84 
   1   8  11   28.19    3.74 
   1   9  -8   12.00    2.74 
   1   9  -7   47.54    5.02 
   1   9  -6    1.86    1.64 
   1   9  -5   15.50    3.01 
   1   9  -4   55.13    5.46 
   1   9  -3    0.61    1.24 
   1   9  -2   13.79    2.92 
   1   9  -1   44.72    5.05 
   1   9   0   17.75    3.27 
   1   9   1   27.33    3.90 
   1   9   2   29.52    4.10 
   1   9   3    3.29    1.99 
   1   9   4   46.09    5.17 
   1   9   5   32.10    4.53 
   1   9   6    0.79    1.73 
   1   9   7   32.94    4.35 
   1   9   8   22.80    3.91 
   1   9   9    2.82    2.16 
   1   9  10   31.75    4.26 
   1   9  11   14.46    3.01 
   1  10  -8   33.04    4.41 
   1  10  -7    0.01    1.52 
   1  10  -6   17.54    3.38 
   1  10  -5   29.06    4.22 
   1  10  -4    2.79    1.94 
   1  10  -3   37.59    4.92 
   1  10  -2   12.38    2.98 
   1  10  -1    0.86    1.46 
   1  10   0   68.82    6.60 
   1  10   1   16.03    3.16 
   1  10   2    7.85    2.49 
   1  10   3   49.41    5.77 
   1  10   4   19.42    3.88 
   1  10   5   19.07    3.85 
   1  10   6   26.54    4.39 
   1  10   7    3.01    2.06 
   1  10   8   17.83    3.56 
   1  10   9   26.76    4.08 
   1  10  10    1.18    1.70 
   1  10  11    0.96    1.83 
   1  11  -7   25.77    4.39 
   1  11  -6    9.02    2.90 
   1  11  -5    1.01    1.87 
   1  11  -4   38.42    5.28 
   1  11  -3   13.06    3.30 
   1  11  -2    5.58    2.35 
   1  11  -1   32.43    4.84 
   1  11   0    7.14    2.67 
   1  11   1   16.07    3.68 
   1  11   2   20.14    3.83 
   1  11   3    4.37    1.85 
   1  11   4   14.81    3.30 
   1  11   5   31.79    4.99 
   1  11   6    0.49    1.78 
   1  11   7    8.10    2.77 
   1  11   8   30.99    4.95 
   1  11   9    2.34    2.17 
   1  11  10    8.10    2.69 
   1  12  -7   11.37    3.23 
   1  12  -6   11.04    2.94 
   1  12  -5   19.27    3.95 
   1  12  -4    2.75    2.22 
   1  12  -3   15.27    3.63 
   1  12  -2   18.14    3.71 
   1  12  -1    4.95    2.49 
   1  12   0   32.55    5.06 
   1  12   1   20.79    4.20 
   1  12   2    3.11    2.06 
   1  12   3   15.82    3.71 
   1  12   4   13.33    3.58 
   1  12   5    2.75    2.18 
   1  12   6   17.87    4.05 
   1  12   7   11.22    3.48 
   1  12   8    3.27    2.89 
   1  13  -7   22.29    3.66 
   1  13  -6    7.65    2.48 
   1  13  -5    3.47    2.12 
   1  13  -4   22.44    4.33 
   1  13  -3    7.15    2.54 
   1  13  -2   17.24    3.84 
   1  13  -1   18.70    4.01 
   1  13   0    3.34    2.09 
   1  13   1    5.52    2.32 
   1  13   2   15.62    4.12 
   1  13   3    1.37    2.47 
  -2  13   6    7.53    3.56 
  -2  13   5    0.01    2.20 
  -2  13   4   29.63    5.41 
  -2  13   3   16.26    4.03 
  -2  13   2   -0.19    2.06 
  -2  13   1   24.57    4.61 
  -2  13   0   18.07    4.19 
  -2  13  -1    9.74    3.27 
  -2  13  -2   24.56    4.83 
  -2  13  -3    8.34    2.96 
  -2  13  -4   11.40    3.29 
  -2  13  -5    8.21    2.68 
  -2  13  -6    3.05    2.13 
  -2  12   8   32.72    4.92 
  -2  12   7   20.96    3.89 
  -2  12   6    2.73    1.88 
  -2  12   5   34.31    5.18 
  -2  12   4   12.43    3.12 
  -2  12   3   10.66    2.73 
  -2  12   2   30.06    4.81 
  -2  12   1    6.09    2.31 
  -2  12   0   13.34    3.36 
  -2  12  -1   15.77    3.86 
  -2  12  -2   -0.86    1.30 
  -2  12  -3    9.73    3.13 
  -2  12  -4   20.79    4.08 
  -2  12  -5    0.23    1.76 
  -2  12  -6   20.59    4.13 
  -2  12  -7   13.89    3.46 
  -2  12  -8    0.67    1.88 
  -2  12  -9    8.80    2.93 
  -2  11   8   20.93    3.80 
  -2  11   7   13.74    2.87 
  -2  11   6   23.90    3.96 
  -2  11   5    1.01    1.80 
  -2  11   4   23.56    4.16 
  -2  11   3   26.18    4.55 
  -2  11   2    0.13    1.36 
  -2  11   1   13.04    3.25 
  -2  11   0   12.48    3.08 
  -2  11  -1    0.02    1.30 
  -2  11  -2   23.82    4.04 
  -2  11  -3   16.76    3.75 
  -2  11  -4    0.21    1.79 
  -2  11  -5   27.56    4.68 
  -2  11  -6   22.08    4.39 
  -2  11  -7    0.58    1.80 
  -2  11  -8   20.15    4.11 
  -2  11  -9    6.53    2.84 
  -2  10   9    2.06    1.55 
  -2  10   8   33.25    4.51 
  -2  10   7    8.41    2.83 
  -2  10   6    7.23    2.46 
  -2  10   5   30.66    4.46 
  -2  10   4   21.37    3.81 
  -2  10   3   18.71    3.72 
  -2  10   2   31.86    4.58 
  -2  10   1   22.16    3.93 
  -2  10   0    8.77    2.41 
  -2  10  -1   56.33    6.08 
  -2  10  -2   10.13    2.78 
  -2  10  -3   11.40    2.96 
  -2  10  -4   47.72    5.50 
  -2  10  -5   -0.04    1.47 
  -2  10  -6    7.71    2.49 
  -2  10  -7   36.10    4.88 
  -2  10  -8    1.50    1.96 
  -2  10  -9   33.68    4.69 
  -2  10 -10   12.11    3.08 
  -2   9   9   41.76    4.66 
  -2   9   8    4.21    1.83 
  -2   9   7   17.59    3.02 
  -2   9   6   28.22    3.87 
  -2   9   5    2.42    1.62 
  -2   9   4   16.20    3.31 
  -2   9   3   57.20    5.64 
  -2   9   2    1.63    1.49 
  -2   9   1   12.89    2.89 
  -2   9   0   49.50    5.43 
  -2   9  -1   -0.06    1.32 
  -2   9  -2   54.14    5.76 
  -2   9  -3   40.66    4.95 
  -2   9  -4    0.53    1.49 
  -2   9  -5   58.54    5.75 
  -2   9  -6    6.08    2.37 
  -2   9  -7    0.71    1.63 
  -2   9  -8   21.81    3.78 
  -2   9  -9    8.93    2.75 
  -2   9 -10    7.37    2.55 
  -2   8   9    1.65    1.45 
  -2   8   8   10.39    2.38 
  -2   8   7   40.79    4.48 
  -2   8   6    1.12    1.43 
  -2   8   5   37.43    4.33 
  -2   8   4   60.13    5.51 
  -2   8   3    0.36    1.20 
  -2   8   2   74.28    6.16 
  -2   8   1   55.05    5.30 
  -2   8   0    3.17    1.71 
  -2   8  -1   61.40    5.60 
  -2   8  -2   23.46    3.59 
  -2   8  -3   13.70    2.76 
  -2   8  -4   34.71    4.15 
  -2   8  -5   15.42    2.87 
  -2   8  -6   29.07    4.08 
  -2   8  -7   24.90    3.64 
  -2   8  -8    1.46    1.45 
  -2   8  -9   12.44    2.69 
  -2   8 -10   18.49    3.26 
  -2   7   9   30.03    3.42 
  -2   7   8   25.33    3.19 
  -2   7   7    2.24    1.47 
  -2   7   6   91.79    6.10 
  -2   7   5   26.05    3.41 
  -2   7   4   14.50    2.68 
  -2   7   3   92.95    6.47 
  -2   7   2   19.97    3.08 
  -2   7   1   47.82    4.54 
  -2   7   0  110.35    6.95 
  -2   7  -1   -0.52    0.99 
  -2   7  -2   78.06    5.81 
  -2   7  -3   33.21    3.84 
  -2   7  -4    0.79    1.09 
  -2   7  -5   28.44    3.61 
  -2   7  -6   31.82    3.83 
  -2   7  -7    0.67    1.17 
  -2   7  -8   48.56    4.64 
  -2   7  -9   45.71    4.61 
  -2   7 -10    0.89    1.27 
  -2   6   8   32.81    3.25 
  -2   6   7   84.35    5.29 
  -2   6   6   -0.27    0.96 
  -2   6   5  125.04    6.62 
  -2   6   4   76.70    5.34 
  -2   6   3    0.42    1.06 
  -2   6   2  114.74    6.54 
  -2   6   1   18.55    2.72 
  -2   6   0    0.70    0.92 
  -2   6  -1  123.59    6.81 
  -2   6  -2   68.56    5.00 
  -2   6  -3    3.70    1.34 
  -2   6  -4   41.90    4.11 
  -2   6  -5   48.65    4.40 
  -2   6  -6   25.26    3.23 
  -2   6  -7   30.56    3.70 
  -2   6  -8   38.18    4.10 
  -2   6  -9   14.27    2.61 
  -2   6 -10   63.77    5.30 
  -2   5   8   67.74    4.16 
  -2   5   7    3.80    1.22 
  -2   5   6  157.05    6.77 
  -2   5   5   24.68    2.75 
  -2   5   4    1.85    1.16 
  -2   5   3   55.63    4.15 
  -2   5   2    6.64    1.59 
  -2   5   1   38.25    3.51 
  -2   5   0    8.08    1.73 
  -2   5  -1   35.20    3.41 
  -2   5  -2    0.37    0.73 
  -2   5  -3   26.21    2.93 
  -2   5  -4    2.91    1.40 
  -2   5  -5   46.77    4.19 
  -2   5  -7    3.05    1.32 
  -2   5  -8   36.98    3.84 
  -2   5  -9   52.90    4.61 
  -2   5 -10    0.75    1.34 
  -2   5 -11   39.98    4.15 
  -2   4   8    6.66    1.28 
  -2   4   7   93.58    4.45 
  -2   4   6   13.90    1.99 
  -2   4   5   77.66    4.20 
  -2   4   4   55.85    3.75 
  -2   4   3   12.49    1.86 
  -2   4   2   92.92    4.84 
  -2   4   1   56.13    3.85 
  -2   4   0    8.47    1.58 
  -2   4  -1   42.00    3.31 
  -2   4  -2  171.38    6.93 
  -2   4  -3    1.37    1.05 
  -2   4  -4  107.58    5.62 
  -2   4  -5  152.32    6.80 
  -2   4  -6    2.15    1.25 
  -2   4  -7  195.89    8.31 
  -2   4  -8   28.75    3.33 
  -2   4  -9   24.31    3.19 
  -2   4 -10   38.99    4.08 
  -2   4 -11    4.52    1.67 
  -2   3   8   37.35    2.19 
  -2   3   7   12.35    1.36 
  -2   3   6   41.28    2.62 
  -2   3   5   73.38    3.65 
  -2   3   4   24.01    2.06 
  -2   3   3   58.99    3.36 
  -2   3   2  126.52    5.04 
  -2   3   1  129.85    5.07 
  -2   3   0  286.00    7.89 
  -2   3  -1  392.56    9.92 
  -2   3  -2  180.77    6.43 
  -2   3  -3  276.27    8.25 
   2  -3   4   17.01    2.04 
   2  -3   5   48.81    3.21 
   2  -3   6  227.89    7.07 
   2  -3   7    3.50    1.13 
   2  -3   8   15.78    1.98 
   2  -3   9   39.66    3.19 
   2  -3  10    1.79    1.10 
  -2   2   7   69.02    2.37 
  -2   2   6   49.44    2.18 
  -2   2   5   16.34    1.41 
  -2   2   4  142.52    4.42 
  -2   2   3   77.71    3.29 
  -2   2   2  102.51    3.91 
  -2   2   1  275.52    6.59 
   2  -2   0  210.63    5.41 
   2  -2   1  164.80    4.88 
   2  -2   2  156.91    4.86 
   2  -2   3    1.19    0.59 
   2  -2   4  164.51    5.22 
   2  -2   5   63.56    3.33 
   2  -2   6    4.05    0.95 
   2  -2   7   66.62    3.65 
   2  -2   8    5.38    1.23 
   2  -2   9    0.13    0.73 
   2  -2  10   55.89    3.76 
   2  -2  11   26.62    2.76 
  -2   1   6   62.61    1.47 
  -2   1   5  170.53    3.39 
  -2   1   4   25.41    1.43 
  -2   1   3  126.59    3.44 
   2  -1  -2  269.35    4.88 
   2  -1  -1   11.96    1.04 
   2  -1   0  254.93    4.91 
   2  -1   1   21.51    1.50 
   2  -1   2    0.59    0.35 
   2  -1   3  292.99    6.21 
   2  -1   4   27.23    1.96 
   2  -1   5   20.82    1.77 
   2  -1   6  109.00    4.26 
   2  -1   7   12.89    1.58 
   2  -1   8   23.28    2.16 
   2  -1   9   51.96    3.25 
   2  -1  10   25.16    2.43 
   2  -1  11   32.33    2.77 
   2   0  -4  338.65    4.32 
   2   0  -3   28.53    1.17 
   2   0  -2   52.03    1.78 
   2   0   0    6.49    0.77 
   2   0   1   81.75    2.82 
   2   0   2  219.21    4.98 
   2   0   3   22.06    1.60 
   2   0   4  110.98    3.84 
   2   0   5   65.99    3.11 
   2   0   6    2.07    0.72 
   2   0   7   97.58    4.11 
   2   0   8   46.41    2.92 
   2   0   9    0.20    0.71 
   2   0  10   86.47    4.20 
   2   0  11   75.52    4.14 
   2   1  -5  253.35    3.49 
   2   1  -4    5.20    0.60 
   2   1  -3  142.84    3.04 
   2   1  -2   25.72    1.39 
   2   1  -1    5.38    0.73 
   2   1   0   80.89    2.84 
   2   1   1   10.16    1.06 
   2   1   2    7.45    0.93 
   2   1   3   99.15    3.56 
   2   1   4   91.13    3.62 
   2   1   5    5.83    1.00 
   2   1   6   96.80    3.87 
   2   1   7  103.90    4.30 
   2   1   8   25.45    2.22 
   2   1   9   77.86    3.93 
   2   1  10   18.92    2.02 
   2   1  11   12.87    1.80 
   2   2  -7   85.66    2.49 
   2   2  -6   45.07    1.92 
   2   2  -5    0.81    0.55 
   2   2  -4  256.77    5.09 
   2   2  -3   44.29    2.16 
   2   2  -2    0.21    0.45 
   2   2  -1  273.87    5.73 
   2   2   0  204.39    5.02 
   2   2   1   48.08    2.54 
   2   2   2   63.16    2.96 
   2   2   3   60.57    2.98 
   2   2   4  100.16    3.99 
   2   2   5   77.18    3.68 
   2   2   6   20.44    1.97 
   2   2   7   53.89    3.21 
   2   2   8  137.32    5.25 
   2   2   9    4.00    1.06 
   2   2  11   51.52    3.47 
   2   3  -7   18.54    1.63 
   2   3  -6   23.74    1.85 
   2   3  -5  167.92    4.95 
   2   3  -4   64.82    3.19 
   2   3  -3    0.55    0.55 
   2   3  -2  122.39    4.53 
   2   3  -1   15.21    1.68 
   2   3   0  177.25    5.62 
   2   3   1  167.62    5.45 
   2   3   2    2.21    0.88 
   2   3   3  387.84    8.67 
   2   3   4  101.49    4.43 
   2   3   5    1.55    0.78 
   2   3   6   69.19    3.80 
   2   3   7   51.12    3.39 
   2   3   8    5.39    1.23 
   2   3   9   77.53    4.23 
   2   3  10   55.71    3.78 
   2   3  11    0.52    0.78 
   2   4  -7   76.19    3.85 
   2   4  -6   33.75    2.70 
   2   4  -5    3.67    1.11 
   2   4  -4    0.36    0.68 
   2   4  -3   23.63    2.31 
   2   4  -2    5.89    1.31 
   2   4  -1  169.02    6.25 
   2   4   0   91.87    4.74 
   2   4   1   37.64    3.05 
   2   4   2  193.34    6.72 
   2   4   3  127.24    5.54 
   2   4   4   44.49    3.21 
   2   4   5  135.99    5.81 
   2   4   6    5.41    1.30 
   2   4   7   16.89    2.10 
   2   4   8   51.67    3.78 
   2   4   9    2.53    1.03 
   2   4  10    1.24    1.13 
   2   4  11   32.90    3.15 
   2   5  -7   26.69    2.80 
   2   5  -6   22.83    2.55 
   2   5  -5   -0.17    0.83 
   2   5  -4   24.34    2.64 
   2   5  -3   50.09    3.79 
   2   5  -2  113.55    5.59 
   2   5  -1    9.43    1.79 
   2   5   0   37.92    3.40 
   2   5   1  107.07    5.74 
   2   5   2    6.17    1.52 
   2   5   3    2.06    1.07 
   2   5   4   73.27    4.62 
   2   5   5    0.11    0.69 
   2   5   6   26.68    2.84 
   2   5   7   26.01    2.93 
   2   5   8    0.06    0.95 
   2   5   9   45.06    3.80 
   2   5  10   24.61    2.93 
   2   5  11    0.83    0.98 
   2   6  -7   32.33    3.38 
   2   6  -6    1.71    1.22 
   2   6  -5   -0.21    1.02 
   2   6  -4   67.47    4.88 
   2   6  -3  119.87    6.41 
   2   6  -2    4.74    1.48 
   2   6  -1   77.40    5.20 
   2   6   0   47.48    4.03 
   2   6   1    0.91    1.00 
   2   6   2   93.64    5.97 
   2   6   3   23.15    3.01 
   2   6   4    0.33    0.93 
   2   6   5   44.15    4.10 
   2   6   6   38.44    3.79 
   2   6   7    4.93    1.54 
   2   6   8   91.28    5.79 
   2   6   9   31.22    3.46 
   2   6  10   41.14    3.88 
   2   6  11   46.04    4.19 
   2   7  -7    0.77    1.19 
   2   7  -6    8.23    2.01 
   2   7  -5   42.33    4.13 
   2   7  -4   36.88    3.99 
   2   7  -3   25.67    3.29 
   2   7  -2   58.50    4.85 
   2   7  -1    6.01    1.76 
   2   7   0    8.68    1.97 
   2   7   1   70.43    5.53 
   2   7   2   17.61    2.80 
   2   7   3   14.11    2.75 
   2   7   4   86.08    6.07 
   2   7   5   -0.15    1.39 
   2   7   6   31.68    3.88 
   2   7   7   72.27    5.53 
   2   7   8    8.44    2.37 
   2   7   9   35.49    3.95 
   2   7  10   27.67    3.55 
   2   7  11    0.72    1.42 
   2   8  -7   24.91    3.38 
   2   8  -6   55.45    5.00 
   2   8  -5    0.99    1.34 
   2   8  -4   19.95    3.10 
   2   8  -3   84.55    6.36 
   2   8  -2    1.14    1.48 
   2   8  -1   22.87    3.34 
   2   8   0   35.95    4.28 
   2   8   1    4.12    1.68 
   2   8   2   46.95    4.83 
   2   8   3   21.34    3.54 
   2   8   4    3.34    1.86 
   2   8   5   83.77    6.50 
   2   8   6   34.08    4.28 
   2   8   7   10.19    2.73 
   2   8   9   16.56    3.19 
   2   8  10   21.25    3.40 
   2   8  11   20.96    3.32 
   2   9  -7   31.46    4.13 
   2   9  -6   -0.46    1.45 
   2   9  -5   30.25    3.98 
   2   9  -4   11.26    2.54 
   2   9  -3    0.31    1.21 
   2   9  -2   51.00    5.23 
   2   9  -1   24.60    3.81 
   2   9   0   -0.36    0.97 
   2   9   1   64.07    6.13 
   2   9   2   13.18    2.92 
   2   9   3   19.10    3.69 
   2   9   4   38.68    4.98 
   2   9   5   22.20    3.81 
   2   9   6   31.03    4.49 
   2   9   7   37.09    5.00 
   2   9   8    1.99    1.79 
   2   9   9   16.34    3.45 
   2   9  10   22.54    3.60 
   2   9  11    1.06    1.40 
   2  10  -7    0.95    1.49 
   2  10  -6   31.16    4.43 
   2  10  -5    7.29    2.21 
   2  10  -4    3.58    1.90 
   2  10  -3   34.34    4.53 
   2  10  -2    9.74    2.72 
   2  10  -1    8.42    2.41 
   2  10   0   66.73    6.49 
   2  10   1   -0.12    1.37 
   2  10   2   43.47    5.37 
   2  10   3   41.34    5.57 
   2  10   4    1.77    1.72 
   2  10   5   30.38    4.65 
   2  10   6   13.19    3.16 
   2  10   7    0.65    1.44 
   2  10   8   15.30    3.21 
   2  10   9   11.10    2.98 
   2  10  10    2.95    1.97 
   2  10  11   12.49    2.99 
   2  11  -6    0.57    2.00 
   2  11  -5   20.95    3.87 
   2  11  -4   18.09    3.84 
   2  11  -3    0.46    1.52 
   2  11  -2   27.62    4.58 
   2  11  -1   12.54    2.97 
   2  11   0    5.81    2.54 
   2  11   1   17.55    3.67 
   2  11   2   16.96    3.77 
   2  11   3    7.62    2.79 
   2  11   4   26.30    4.56 
   2  11   5    9.76    2.91 
   2  11   6    9.19    2.88 
   2  11   7   19.11    4.02 
   2  11   8    5.85    2.39 
   2  11   9    1.78    2.23 
   2  11  10   17.12    4.03 
   2  12  -6   22.31    4.27 
   2  12  -5    7.73    2.99 
   2  12  -4   10.25    3.17 
   2  12  -3   34.81    5.14 
   2  12  -2   16.15    3.66 
   2  12  -1   31.35    5.03 
   2  12   0   25.33    4.52 
   2  12   2   13.67    3.68 
   2  12   3   29.82    5.11 
   2  12   4    3.99    2.34 
   2  12   5    3.26    2.44 
   2  12   6   21.78    4.88 
   2  12   7    1.84    2.95 
   2  13  -6    2.13    1.43 
   2  13  -5   19.56    3.69 
   2  13  -4   26.83    4.33 
   2  13  -3    4.01    2.45 
   2  13  -2   11.94    2.99 
   2  13  -1   14.76    3.31 
   2  13   0    2.14    1.87 
  -3  13   6    4.73    3.07 
  -3  13   5    4.31    2.72 
  -3  13   4   17.19    4.25 
  -3  13   3    2.73    2.44 
  -3  13   2   12.28    3.70 
  -3  13   1   16.15    4.03 
  -3  13   0   -0.68    2.01 
  -3  13  -2   12.09    3.72 
  -3  13  -3   -0.36    1.29 
  -3  13  -4    7.66    2.64 
  -3  13  -5   16.35    3.77 
  -3  12   8   20.39    4.34 
  -3  12   7    6.03    2.23 
  -3  12   6   25.70    4.45 
  -3  12   5   15.38    3.44 
  -3  12   4   -0.57    1.28 
  -3  12   3   17.58    3.89 
  -3  12   2   12.75    3.25 
  -3  12   1    3.46    1.95 
  -3  12   0   10.65    3.02 
  -3  12  -1    7.27    2.55 
  -3  12  -2    1.58    2.10 
  -3  12  -3   10.50    3.22 
  -3  12  -4   10.77    3.20 
  -3  12  -5    2.10    2.25 
  -3  12  -6   24.26    4.63 
  -3  12  -7    8.38    3.01 
  -3  12  -8    3.37    2.23 
  -3  12  -9   24.33    4.32 
  -3  12 -10    5.24    2.06 
  -3  11   8    1.86    1.66 
  -3  11   7   27.29    4.10 
  -3  11   6   12.54    2.86 
  -3  11   5   17.56    3.73 
  -3  11   4   22.53    4.17 
  -3  11   3    3.38    1.84 
  -3  11   2   13.27    3.36 
  -3  11   1   16.53    3.48 
  -3  11   0    5.04    2.21 
  -3  11  -1    6.60    2.33 
  -3  11  -2   32.18    4.98 
  -3  11  -3    6.40    2.52 
  -3  11  -4   13.50    3.57 
  -3  11  -5   42.93    5.52 
  -3  11  -6    1.02    1.53 
  -3  11  -7   21.55    4.27 
  -3  11  -8   15.09    3.63 
  -3  11  -9    5.42    2.94 
  -3  11 -10   22.18    4.34 
  -3  10   8   28.47    4.37 
  -3  10   7    0.88    1.30 
  -3  10   6   14.75    3.24 
  -3  10   5   29.00    4.71 
  -3  10   4    0.32    1.32 
  -3  10   3   29.35    4.40 
  -3  10   2   43.73    5.42 
  -3  10   1    1.11    1.73 
  -3  10   0   31.47    4.65 
  -3  10  -1   48.20    5.77 
  -3  10  -2    0.75    1.41 
  -3  10  -3   31.34    4.52 
  -3  10  -4   12.76    3.05 
  -3  10  -5    0.96    1.86 
  -3  10  -6   39.27    5.03 
  -3  10  -7    5.85    2.51 
  -3  10  -8   11.30    3.16 
  -3  10  -9   19.99    3.95 
  -3  10 -10    1.98    2.29 
  -3   9   8    9.49    2.40 
  -3   9   7   18.83    3.16 
  -3   9   6   32.23    4.34 
  -3   9   5    1.82    1.70 
  -3   9   4   27.59    3.98 
  -3   9   3   14.61    3.07 
  -3   9   2    2.74    1.91 
  -3   9   1   61.34    6.00 
  -3   9   0   13.48    3.02 
  -3   9  -1   12.00    2.80 
  -3   9  -2   53.92    5.29 
  -3   9  -3    3.96    1.96 
  -3   9  -4   33.93    4.61 
  -3   9  -5   22.89    3.80 
  -3   9  -6    8.91    2.58 
  -3   9  -7   15.68    3.21 
  -3   9  -8   16.41    3.47 
  -3   9  -9    0.70    1.75 
  -3   9 -10   17.27    3.58 
  -3   9 -11   19.96    3.79 
  -3   8   8   29.04    3.66 
  -3   8   7    5.43    1.90 
  -3   8   6   12.17    2.70 
  -3   8   5   61.54    5.68 
  -3   8   4    7.06    2.22 
  -3   8   3   15.89    2.90 
  -3   8   2  104.46    7.22 
  -3   8   1   12.93    2.77 
  -3   8   0   27.90    3.68 
  -3   8  -1   68.94    6.12 
  -3   8  -2    0.33    1.19 
  -3   8  -3   80.44    6.50 
  -3   8  -4   37.07    4.41 
  -3   8  -5    0.05    1.42 
  -3   8  -6   47.63    5.07 
  -3   8  -7    8.63    2.48 
  -3   8  -8    0.12    1.37 
  -3   8  -9   27.11    4.02 
  -3   8 -10   31.28    4.30 
  -3   8 -11    1.12    1.46 
  -3   7   8    3.34    1.47 
  -3   7   7   45.82    4.53 
  -3   7   6   86.60    5.98 
  -3   7   5    0.62    1.10 
  -3   7   4   70.62    5.57 
  -3   7   3   40.57    4.48 
  -3   7   2    1.50    1.44 
  -3   7   1  102.11    6.77 
  -3   7   0   18.87    3.01 
  -3   7  -1    3.74    1.52 
  -3   7  -2   39.93    4.19 
  -3   7  -3   28.17    3.68 
  -3   7  -4    3.19    1.52 
  -3   7  -5   23.94    3.50 
  -3   7  -6   20.76    3.38 
  -3   7  -7   36.05    4.37 
  -3   7  -8   29.44    4.02 
  -3   7  -9    6.37    2.15 
  -3   7 -10    7.63    2.42 
  -3   7 -11   33.92    4.38 
  -3   6   8   77.41    4.99 
  -3   6   7   42.58    3.95 
  -3   6   6    4.18    1.47 
  -3   6   5  105.05    6.35 
  -3   6   4   19.57    3.07 
  -3   6   3   26.50    3.15 
  -3   6   2   47.92    4.33 
  -3   6   1   25.97    3.23 
  -3   6   0   44.28    4.17 
  -3   6  -1    4.04    1.54 
  -3   6  -2    2.83    1.27 
  -3   6  -3   49.45    4.46 
  -3   6  -4   52.25    4.67 
  -3   6  -5    2.24    1.72 
  -3   6  -6   25.44    3.47 
  -3   6  -7  103.13    6.91 
  -3   6  -8    7.88    2.12 
  -3   6  -9   62.07    5.56 
  -3   6 -10   21.24    3.39 
  -3   6 -11    4.09    2.00 
  -3   5   7   36.32    3.30 
  -3   5   6   39.07    3.54 
  -3   5   5    2.24    1.33 
  -3   5   4   74.59    4.68 
  -3   5   3   56.63    4.30 
  -3   5   2    0.72    1.00 
  -3   5   1  133.06    6.73 
  -3   5   0   18.26    2.53 
  -3   5  -1    9.13    1.97 
  -3   5  -2  221.04    8.96 
  -3   5  -3   47.87    4.23 
  -3   5  -4   14.05    2.48 
  -3   5  -5   85.60    5.81 
  -3   5  -6   37.51    3.97 
  -3   5  -7    4.22    1.78 
  -3   5  -8  114.42    7.15 
  -3   5  -9   30.80    3.91 
  -3   5 -10    7.30    2.11 
  -3   5 -11   51.08    4.95 
  -3   4   7   29.00    2.58 
  -3   4   6   36.69    3.16 
  -3   4   5   82.74    4.58 
  -3   4   4   78.51    4.54 
  -3   4   3   24.63    2.62 
  -3   4   2  134.53    6.04 
  -3   4   1   39.87    3.39 
  -3   4   0   37.71    3.39 
  -3   4  -1  255.87    8.95 
  -3   4  -2   79.12    5.16 
  -3   4  -3   44.73    3.84 
  -3   4  -4  159.56    7.50 
  -3   4  -5    1.83    1.15 
  -3   4 -10   46.47    4.62 
  -3   4 -11   -0.12    1.36 
  -3   3   7   52.90    2.89 
  -3   3   6   38.02    2.70 
  -3   3   5   12.62    1.71 
  -3   3   4   68.32    3.86 
  -3   3   3   70.11    3.95 
  -3   3   2    0.83    0.70 
  -3   3   1   41.32    3.18 
  -3   3   0  263.85    8.28 
   3  -3   1   21.01    2.11 
   3  -3   2   84.72    4.37 
   3  -3   3   85.47    4.47 
   3  -3   4    2.75    0.98 
   3  -3   5   99.23    5.13 
   3  -3   6   26.45    2.80 
   3  -3   7    1.90    1.01 
   3  -3   8   43.91    3.68 
   3  -3   9    4.28    1.27 
   3  -3  10    0.53    0.93 
   3  -3  11   16.17    2.43 
  -3   2   7   23.51    1.50 
  -3   2   6    3.05    0.79 
  -3   2   5   90.54    3.70 
  -3   2   4  182.03    5.56 
  -3   2   3    7.52    1.20 
   3  -2  -2  120.79    4.29 
   3  -2  -1  179.38    5.38 
   3  -2   0    6.22    1.13 
   3  -2   1  290.41    7.19 
   3  -2   2   27.17    2.23 
   3  -2   3    5.16    1.07 
   3  -2   4   65.06    3.58 
   3  -2   5   17.22    1.94 
   3  -2   6   24.54    2.38 
   3  -2   7   66.54    4.01 
   3  -2   8   26.65    2.67 
   3  -2   9   41.90    3.38 
   3  -2  10   64.37    4.31 
   3  -2  11    6.85    1.66 
   3  -2  12   36.76    3.49 
  -3   1   6  134.86    3.40 
  -3   1   5   30.29    1.81 
   3  -1  -4   15.80    1.27 
   3  -1  -3  325.58    6.08 
   3  -1  -2    1.81    0.59 
   3  -1  -1   18.38    1.49 
   3  -1   0  201.00    5.18 
   3  -1   1    2.68    0.71 
   3  -1   2   45.79    2.72 
   3  -1   3  140.95    5.07 
   3  -1   4    3.44    0.91 
   3  -1   5  149.05    5.50 
   3  -1   6   46.46    3.16 
   3  -1   7    2.80    1.05 
   3  -1   8  103.75    5.05 
   3  -1   9   60.15    3.90 
   3  -1  10    3.19    1.29 
   3  -1  11   72.94    4.65 
   3  -1  12   26.19    2.85 
   3   0  -5  122.22    2.84 
   3   0  -4  129.83    3.21 
   3   0  -3    4.82    0.74 
   3   0  -2  293.79    5.67 
   3   0  -1   74.86    2.86 
   3   0   0   18.46    1.61 
   3   0   1  235.70    5.82 
   3   0   2   39.62    2.48 
   3   0   3    3.33    0.85 
   3   0   4  110.67    4.45 
   3   0   5   28.57    2.30 
   3   0   6   41.49    2.92 
   3   0   7   97.59    4.63 
   3   0   8   42.27    3.17 
   3   0   9   48.90    3.48 
   3   0  10   69.42    4.25 
   3   0  11    0.14    1.03 
   3   0  12   37.00    3.39 
   3   1  -6  186.44    3.26 
   3   1  -5   49.53    1.86 
   3   1  -4   37.87    1.85 
   3   1  -3  341.38    5.96 
   3   1  -2    0.57    0.44 
   3   1  -1   10.62    1.20 
   3   1   0   86.26    3.50 
   3   1   1    5.86    1.00 
   3   1   2   78.53    3.52 
   3   1   3   55.55    3.12 
   3   1   4    4.86    1.04 
   3   1   5  108.65    4.56 
   3   1   6  139.07    5.39 
   3   1   7   10.25    1.64 
   3   1   8   53.82    3.57 
   3   1   9  113.43    5.35 
   3   1  10   16.43    2.13 
   3   1  11   40.23    3.50 
   3   1  12   58.61    4.11 
   3   2  -6    0.70    0.53 
   3   2  -5   18.47    1.46 
   3   2  -4   90.39    3.19 
   3   2  -3   25.51    1.80 
   3   2  -2   65.18    2.96 
   3   2  -1  162.10    5.06 
   3   2   0   31.19    2.24 
   3   2   1  191.69    5.70 
   3   2   2  225.11    6.46 
   3   2   3   13.54    1.62 
   3   2   4  155.97    5.50 
   3   2   5   86.14    4.27 
   3   2   6   29.37    2.61 
   3   2   7   96.28    4.79 
   3   2   8   50.84    3.64 
   3   2   9   23.92    2.46 
   3   2  10   32.47    3.03 
   3   2  11   30.13    3.03 
   3   2  12    4.05    1.46 
   3   3  -6   80.81    3.33 
   3   3  -5   29.93    2.18 
   3   3  -4    7.76    1.23 
   3   3  -3    0.20    0.64 
   3   3  -2   65.93    3.41 
   3   3  -1   51.91    3.16 
   3   3   0  113.42    4.66 
   3   3   1   87.35    4.00 
   3   3   2   55.79    3.39 
   3   3   3  142.69    5.50 
   3   3   4   23.08    2.41 
   3   3   5   27.95    2.65 
   3   3   6   96.16    4.84 
   3   3   7    3.29    1.01 
   3   3   8   11.24    1.84 
   3   3   9   17.42    2.35 
   3   3  10   -0.42    1.00 
   3   3  11   19.27    2.48 
   3   3  12   18.53    2.53 
   3   4  -7   65.39    3.51 
   3   4  -6   16.17    1.91 
   3   4  -5   79.62    4.06 
   3   4  -4    9.88    1.60 
   3   4  -3   39.53    3.08 
   3   4  -2   90.25    4.55 
   3   4  -1  128.38    5.62 
   3   4   0   12.59    1.82 
   3   4   1   35.29    2.99 
   3   4   2  121.38    5.59 
   3   4   3    7.08    1.49 
   3   4   4   60.28    4.02 
   3   4   5   96.41    5.05 
   3   4   6    3.49    1.16 
   3   4   7   40.42    3.54 
   3   4   8   15.20    2.22 
   3   4   9    1.56    0.98 
   3   4  10   63.84    4.50 
   3   4  11    9.88    2.08 
   3   4  12    3.72    1.46 
   3   5  -7   12.23    2.10 
   3   5  -6   97.33    5.22 
   3   5  -5   62.26    4.27 
   3   5  -4    0.59    0.92 
   3   5  -3   91.07    5.09 
   3   5  -2  104.50    5.52 
   3   5  -1   24.92    2.83 
   3   5   0  110.62    5.79 
   3   5   1   31.18    3.24 
   3   5   2   10.61    1.94 
   3   5   3   75.33    4.79 
   3   5   4   25.54    3.03 
   3   5   5    7.08    1.68 
   3   5   6   65.02    4.69 
   3   5   7    8.65    1.92 
   3   5   8   15.25    2.38 
   3   5   9   72.23    5.14 
   3   5  10   18.86    2.80 
   3   5  11   19.92    2.78 
   3   5  12   38.59    4.01 
   3   6  -7   61.48    4.53 
   3   6  -6   38.21    3.64 
   3   6  -5   42.87    3.98 
   3   6  -4  111.98    6.39 
   3   6  -3   21.59    2.95 
   3   6  -2   48.72    4.30 
   3   6  -1  106.62    6.24 
   3   6   0    0.86    1.17 
   3   6   1   24.54    3.03 
   3   6   2   82.70    5.51 
   3   6   3    0.82    1.16 
   3   6   4   15.20    2.55 
   3   6   5   64.25    5.00 
   3   6   6    2.20    1.47 
   3   6   7   58.94    4.83 
   3   6   8   34.89    3.81 
   3   6   9    3.08    1.59 
   3   6  10   54.46    4.86 
   3   6  11   14.33    2.64 
   3   6  12    5.25    1.79 
   3   7  -6   48.52    4.32 
   3   7  -5   65.91    5.04 
   3   7  -4    0.73    1.24 
   3   7  -3   16.54    2.79 
   3   7  -2   48.69    4.79 
   3   7  -1    6.19    1.77 
   3   7   0   24.39    3.38 
   3   7   1   39.44    4.22 
   3   7   2    1.61    1.36 
   3   7   3   80.67    6.04 
   3   7   4    5.74    1.85 
   3   7   5    0.26    1.11 
   3   7   6   65.83    5.60 
   3   7   7   17.52    3.06 
   3   7   8   12.00    2.63 
   3   7   9   34.54    4.07 
   3   7  10   18.44    3.06 
   3   7  11   14.45    2.85 
   3   7  12    9.45    2.31 
   3   8  -6   14.53    2.78 
   3   8  -5    2.76    1.59 
   3   8  -4   48.00    4.74 
   3   8  -3   20.76    3.18 
   3   8  -2    1.89    1.57 
   3   8  -1   44.67    4.90 
   3   8   0   41.59    4.63 
   3   8   1    8.45    2.14 
   3   8   2   50.40    5.04 
   3   8   3   26.89    3.77 
   3   8   4   39.58    4.78 
   3   8   5   31.23    4.09 
   3   8   6    3.54    1.88 
   3   8   7   21.74    3.86 
   3   8   8   20.13    3.33 
   3   8   9    1.76    1.59 
   3   8  10   17.58    3.07 
   3   8  11   24.17    3.41 
   3   8  12    0.36    1.53 
   3   9  -6    3.14    1.80 
   3   9  -5   32.88    4.32 
   3   9  -4    9.13    2.39 
   3   9  -2   21.00    3.69 
   3   9  -1    7.91    2.45 
   3   9   0   33.82    4.55 
   3   9   1   26.08    4.00 
   3   9   2    2.06    1.63 
   3   9   3   37.27    4.73 
   3   9   4   30.72    4.66 
   3   9   5    3.25    1.80 
   3   9   6   54.86    5.75 
   3   9   7    8.14    2.63 
   3   9   8    3.24    1.81 
   3   9   9   15.13    3.01 
   3   9  10   10.12    2.60 
   3   9  11   -1.46    1.36 
   3   9  12   10.43    2.98 
   3  10  -6   31.59    4.45 
   3  10  -5    1.20    1.72 
   3  10  -4   36.06    5.06 
   3  10  -3   10.68    3.06 
   3  10  -2    2.86    2.21 
   3  10  -1   91.53    7.97 
   3  10   0   15.32    3.31 
   3  10   1   16.82    3.52 
   3  10   2   39.51    5.31 
   3  10   3   10.08    2.91 
   3  10   4   18.57    3.60 
   3  10   5   25.31    4.21 
   3  10   6   13.25    3.12 
   3  10   7   10.55    2.84 
   3  10   8   16.38    3.64 
   3  10   9   -0.36    1.30 
   3  10  10    7.22    2.67 
   3  10  11   14.93    3.67 
   3  11  -6    8.35    2.62 
   3  11  -5   38.25    5.20 
   3  11  -4   10.19    2.92 
   3  11  -3   35.15    5.24 
   3  11  -2   43.18    5.88 
   3  11  -1   10.78    2.97 
   3  11   0   20.32    4.07 
   3  11   1   15.93    3.72 
   3  11   2    0.11    1.49 
   3  11   3   12.38    3.35 
   3  11   4   24.01    4.46 
   3  11   5    0.02    1.75 
   3  11   6    3.02    1.88 
   3  11   7   21.81    4.24 
   3  11   8   -0.14    2.25 
   3  11   9   19.81    4.56 
   3  12  -5    3.72    2.57 
   3  12  -4   23.20    4.53 
   3  12  -3   25.81    4.80 
   3  12  -2    2.48    1.95 
   3  12  -1   21.07    4.29 
   3  12   0   15.69    3.90 
   3  12   1    2.97    2.58 
   3  12   2   18.06    3.95 
   3  12   3   12.16    3.31 
   3  12   4    4.68    2.96 
   3  12   5   19.15    4.44 
  -4  13   5   19.82    4.64 
  -4  13   4    6.16    3.25 
  -4  13   3    1.46    2.61 
  -4  13   2   20.57    4.47 
  -4  13   1    4.74    2.87 
  -4  13   0    6.73    2.81 
  -4  13  -1   10.95    3.81 
  -4  13  -2    4.01    2.15 
  -4  12   7   10.68    3.06 
  -4  12   6   15.00    3.40 
  -4  12   5    5.34    2.56 
  -4  12   4   10.94    3.12 
  -4  12   3   25.25    4.35 
  -4  12   2    1.63    1.59 
  -4  12   1    9.21    2.81 
  -4  12   0   21.05    4.19 
  -4  12  -1    2.47    1.77 
  -4  12  -2    7.51    2.63 
  -4  12  -3   19.17    4.11 
  -4  12  -4    0.43    2.00 
  -4  12  -5   14.18    3.76 
  -4  12  -6   14.42    3.68 
  -4  12  -7    0.68    1.67 
  -4  12  -8   16.87    3.85 
  -4  11   7   17.31    3.22 
  -4  11   6    1.65    1.51 
  -4  11   5   23.15    3.78 
  -4  11   4   12.90    2.99 
  -4  11   2   14.97    3.34 
  -4  11   1   13.91    3.27 
  -4  11   0    0.21    1.18 
  -4  11  -1   28.40    4.37 
  -4  11  -2   19.39    3.79 
  -4  11  -3    1.15    1.85 
  -4  11  -4   24.81    4.25 
  -4  11  -5    2.16    2.04 
  -4  11  -6    1.41    1.44 
  -4  11  -7   23.46    4.19 
  -4  11  -8    3.23    2.16 
  -4  11  -9    6.64    2.54 
  -4  11 -10   12.55    3.17 
  -4  11 -11    1.77    1.65 
  -4  10   7    1.98    1.88 
  -4  10   6   11.44    2.94 
  -4  10   5   13.90    3.16 
  -4  10   4    7.20    2.71 
  -4  10   3   24.55    4.16 
  -4  10   2   15.74    3.66 
  -4  10   1    2.58    1.88 
  -4  10   0   62.15    6.53 
  -4  10  -1    6.83    2.28 
  -4  10  -2   14.04    3.12 
  -4  10  -4    0.07    1.49 
  -4  10  -5   24.30    4.26 
  -4  10  -6   24.60    4.25 
  -4  10  -7    0.62    1.58 
  -4  10  -8   19.70    3.87 
  -4  10  -9   10.80    3.12 
  -4  10 -10    1.01    2.18 
  -4  10 -11   10.13    3.27 
  -4   9   7   30.97    4.25 
  -4   9   6    1.22    1.36 
  -4   9   5   16.09    3.21 
  -4   9   4   65.55    6.30 
  -4   9   3    2.00    1.72 
  -4   9   2   20.86    3.79 
  -4   9   1   43.35    5.00 
  -4   9   0    0.06    1.49 
  -4   9  -1   67.86    6.53 
  -4   9  -2   29.15    4.29 
  -4   9  -3    0.89    1.52 
  -4   9  -4   39.55    4.90 
  -4   9  -5   10.68    2.65 
  -4   9  -6    0.31    1.55 
  -4   9  -7   23.63    4.14 
  -4   9  -8   10.48    2.98 
  -4   9  -9    2.41    1.96 
  -4   9 -10   12.66    3.24 
  -4   9 -11   10.20    3.00 
  -4   8   7    0.49    1.11 
  -4   8   6   47.58    4.88 
  -4   8   5   56.76    5.50 
  -4   8   4   -0.37    1.04 
  -4   8   3   55.21    5.36 
  -4   8   2   39.54    4.46 
  -4   8   1    1.19    1.24 
  -4   8   0   68.97    6.11 
  -4   8  -1   16.62    3.00 
  -4   8  -2    3.08    1.66 
  -4   8  -3   20.00    3.59 
  -4   8  -4    1.76    1.76 
  -4   8  -5   29.25    4.20 
  -4   8  -6   28.93    4.23 
  -4   8  -7    5.64    2.39 
  -4   8  -8   15.12    3.36 
  -4   8  -9   32.47    4.70 
  -4   8 -10    0.68    2.24 
  -4   8 -11   18.59    3.67 
  -4   7   7   74.33    5.54 
  -4   7   6   20.88    3.25 
  -4   7   5   24.55    3.37 
  -4   7   4   65.55    5.36 
  -4   7   3   -0.25    1.04 
  -4   7   2   58.27    5.21 
  -4   7   1   37.48    4.13 
  -4   7   0    3.68    1.70 
  -4   7  -1   51.13    4.96 
  -4   7  -2   10.60    2.60 
  -4   7  -3    1.22    1.29 
  -4   7  -4   53.84    5.36 
  -4   7  -5   41.32    4.70 
  -4   7  -6    1.94    2.09 
  -4   7  -7   21.41    3.80 
  -4   7  -8   44.83    5.28 
  -4   7  -9    5.25    2.20 
  -4   7 -10   43.95    5.53 
  -4   7 -11   19.49    4.01 
  -4   7 -12   14.61    3.60 
  -4   6   7    1.34    1.22 
  -4   6   6   85.00    5.75 
  -4   6   5   24.29    3.23 
  -4   6   4   -0.35    1.04 
  -4   6   3   84.59    5.83 
  -4   6   2   23.90    3.21 
  -4   6   1    6.56    1.91 
  -4   6   0   37.93    4.06 
  -4   6  -1   19.75    3.18 
  -4   6  -2    4.93    1.86 
  -4   6  -3   75.00    5.98 
  -4   6  -4   45.95    4.78 
  -4   6  -5   10.86    2.34 
  -4   6  -6   76.68    6.14 
  -4   6  -7   22.61    3.49 
  -4   6  -8   28.25    3.98 
  -4   6  -9   33.89    4.46 
  -4   6 -10    2.18    1.52 
  -4   6 -11   18.07    3.44 
  -4   6 -12   35.65    4.83 
  -4   5   7   82.86    5.16 
  -4   5   6   11.50    2.10 
  -4   5   5    6.39    1.70 
  -4   5   4   62.11    4.57 
  -4   5   3   19.75    2.79 
  -4   5   2   35.57    3.53 
  -4   5   1   82.84    5.59 
  -4   5   0   28.87    3.42 
  -4   5  -1   24.39    3.11 
  -4   5  -2  112.29    6.91 
  -4   5  -3    0.93    1.04 
  -4   5  -4   28.76    3.65 
  -4   5  -5   87.15    6.25 
  -4   5  -6    1.40    1.26 
  -4   5  -7   40.48    4.55 
  -4   5  -8   56.61    5.48 
  -4   5  -9    1.99    1.74 
  -4   5 -10   22.91    3.61 
  -4   5 -11   13.69    2.92 
  -4   5 -12    0.90    1.42 
  -4   4   7    1.44    1.03 
  -4   4   6   41.94    3.39 
  -4   4   5   44.18    3.51 
  -4   4   4   10.22    1.86 
  -4   4   3   85.06    5.20 
  -4   4   2  138.31    6.63 
  -4   4   1    0.02    0.90 
  -4   4   0   49.73    4.14 
  -4   4  -1  293.17   10.36 
   4  -4   2   17.03    2.45 
   4  -4   3   99.68    5.49 
   4  -4   4   83.49    4.96 
   4  -4   5    5.38    1.37 
   4  -4   6   76.49    5.23 
   4  -4   7    3.29    1.45 
   4  -4   8    5.56    1.80 
   4  -4   9   91.17    5.74 
   4  -4  10    1.39    1.31 
   4  -4  11   21.56    3.13 
   4  -4  12   35.48    4.29 
  -4   3   6   52.08    3.29 
  -4   3   5    9.37    1.59 
  -4   3   4   67.02    4.19 
  -4   3   3   99.87    5.44 
  -4   3   2   15.15    2.17 
   4  -3  -1  123.62    5.34 
   4  -3   0   66.50    4.01 
   4  -3   1   42.25    3.20 
   4  -3   2  147.26    6.26 
   4  -3   3    6.72    1.49 
   4  -3   4   88.72    5.00 
   4  -3   5  105.71    5.54 
   4  -3   6    1.31    0.99 
   4  -3   7   52.33    4.08 
   4  -3   8   12.74    2.22 
   4  -3   9    2.74    1.45 
   4  -3  10   16.53    2.60 
   4  -3  11   35.60    3.83 
   4  -3  12    0.46    1.16 
  -4   2   6   57.81    3.10 
  -4   2   5  254.88    7.05 
  -4   2   4   16.67    2.05 
   4  -2  -3   47.79    2.99 
   4  -2  -2  170.98    5.71 
   4  -2  -1    2.10    0.81 
   4  -2   0   77.77    3.90 
   4  -2   1   83.39    4.18 
   4  -2   2    0.40    0.67 
   4  -2   3   23.51    2.30 
   4  -2   4   61.55    3.89 
   4  -2   5    1.73    0.97 
   4  -2   6   77.23    4.60 
   4  -2   7   28.02    2.84 
   4  -2   8    5.14    1.53 
   4  -2   9   77.13    4.96 
   4  -2  10   26.73    3.14 
   4  -2  11    4.39    1.52 
   4  -2  12   26.19    3.33 
  -4   1   6  169.47    5.02 
   4  -1  -5   15.85    1.56 
   4  -1  -4  211.36    5.42 
   4  -1  -3   87.55    3.55 
   4  -1  -2  113.72    4.16 
   4  -1  -1  219.40    6.10 
   4  -1   1   12.74    1.67 
   4  -1   2  122.41    5.18 
   4  -1   3    0.96    0.84 
   4  -1   4    5.43    1.23 
   4  -1   5   79.77    4.54 
   4  -1   6   28.75    2.84 
   4  -1   7   38.90    3.30 
   4  -1   8   72.25    4.61 
   4  -1   9   23.56    2.78 
   4  -1  10  109.20    6.01 
   4  -1  11   23.66    3.00 
   4  -1  12   -0.70    0.99 
   4   0  -5   98.00    3.17 
   4   0  -4   32.45    1.98 
   4   0  -3   17.76    1.63 
   4   0  -2   80.42    3.45 
   4   0  -1    6.94    1.15 
   4   0   0   56.78    3.08 
   4   0   1   66.21    3.43 
   4   0   2    4.74    1.07 
   4   0   3  104.93    4.58 
   4   0   4  102.05    4.66 
   4   0   5    0.62    0.71 
   4   0   6   58.96    3.92 
   4   0   7   89.74    4.86 
   4   0   8    0.33    1.00 
   4   0   9   79.66    4.92 
   4   0  10   82.29    5.11 
   4   0  11    2.28    1.36 
   4   0  12   47.55    4.09 
   4   1  -6   99.67    2.99 
   4   1  -5    0.61    0.52 
   4   1  -4   40.39    2.28 
   4   1  -3    7.66    1.11 
   4   1  -2   20.86    1.78 
   4   1  -1   59.61    3.15 
   4   1   0   44.56    2.78 
   4   1   1    0.00    0.59 
   4   1   2  137.47    5.26 
   4   1   3  201.50    6.49 
   4   1   4   11.66    1.67 
   4   1   5  121.75    5.38 
   4   1   6   82.80    4.55 
   4   1   7   30.39    2.85 
   4   1   8   71.66    4.57 
   4   1   9   13.60    2.06 
   4   1  10    2.62    1.34 
   4   1  11   18.32    2.56 
   4   1  12    5.27    1.58 
   4   2  -6    0.66    0.54 
   4   2  -5   84.15    3.42 
   4   2  -4   10.23    1.34 
   4   2  -3   33.32    2.34 
   4   2  -2  113.20    4.38 
   4   2  -1  148.89    5.21 
   4   2   0   30.97    2.47 
   4   2   1  199.94    6.41 
   4   2   2  120.03    5.14 
   4   2   3   75.21    4.07 
   4   2   4   81.29    4.50 
   4   2   5    5.34    1.25 
   4   2   6  102.71    5.40 
   4   2   7   76.67    4.61 
   4   2   8    8.80    1.81 
   4   2   9   30.29    3.13 
   4   2  10   16.80    2.57 
   4   2  11    4.25    1.56 
   4   2  12   27.94    3.09 
   4   2  13   16.84    2.58 
   4   3  -6   81.52    3.63 
   4   3  -5   18.65    1.87 
   4   3  -4   77.50    3.86 
   4   3  -3   78.81    4.06 
   4   3  -2    1.10    0.80 
   4   3  -1  163.57    6.02 
   4   3   0   64.14    3.81 
   4   3   1   13.88    1.96 
   4   3   2  129.24    5.74 
   4   3   3   60.27    3.98 
   4   3   4   16.14    2.14 
   4   3   5   50.89    3.74 
   4   3   6   32.53    3.21 
   4   3   7    3.95    1.53 
   4   3   8   39.21    3.60 
   4   3   9    6.84    1.94 
   4   3  10    2.92    1.27 
   4   3  11   60.44    4.66 
   4   3  12    3.75    1.43 
   4   3  13    5.81    1.74 
   4   4  -6    1.24    0.89 
   4   4  -5   99.49    4.50 
   4   4  -4    1.75    0.84 
   4   4  -3    8.90    1.59 
   4   4  -2  101.26    4.81 
   4   4  -1  105.79    5.14 
   4   4   0   35.57    3.14 
   4   4   1   38.25    3.23 
   4   4   2   21.70    2.53 
   4   4   3   13.32    2.16 
   4   4   4   62.37    4.37 
   4   4   5    3.02    1.55 
   4   4   6   10.47    1.92 
   4   4   7   49.73    4.08 
   4   4   8    4.90    1.52 
   4   4   9   14.48    2.36 
   4   4  10   35.31    3.69 
   4   4  11    0.16    1.16 
   4   4  12   33.92    3.73 
   4   4  13   23.46    3.19 
   4   5  -6   84.81    4.68 
   4   5  -5   29.41    2.94 
   4   5  -4   59.08    4.15 
   4   5  -3  102.38    5.43 
   4   5  -2    4.26    1.43 
   4   5  -1   54.90    4.21 
   4   5   0   84.51    5.26 
   4   5   1    1.47    0.95 
   4   5   2   27.53    2.88 
   4   5   3   45.98    3.95 
   4   5   4    0.68    1.01 
   4   5   5   36.83    3.66 
   4   5   6   36.02    3.73 
   4   5   7    0.43    0.90 
   4   5   8   68.28    5.07 
   4   5   9   29.36    3.46 
   4   5  10    1.87    1.47 
   4   5  11   56.98    4.98 
   4   5  12   19.86    3.07 
   4   5  13    5.93    1.70 
   4   6  -6    1.01    1.39 
   4   6  -5   54.84    4.46 
   4   6  -4   50.37    4.39 
   4   6  -3    6.44    1.77 
   4   6  -2   76.45    5.18 
   4   6  -1   46.63    4.07 
   4   6   0    1.30    1.08 
   4   6   1   55.74    4.57 
   4   6   2   32.06    3.70 
   4   6   3    4.69    1.55 
   4   6   4   89.17    5.89 
   4   6   5   23.52    3.20 
   4   6   6    4.25    1.61 
   4   6   7   75.45    5.82 
   4   6   8    7.02    2.10 
   4   6   9   23.73    3.34 
   4   6  10   35.35    4.08 
   4   6  11    2.13    1.49 
   4   6  12   27.21    3.79 
   4   6  13   21.25    3.09 
   4   7  -6   15.75    2.63 
   4   7  -5   24.29    3.23 
   4   7  -4    2.29    1.30 
   4   7  -3   47.81    4.53 
   4   7  -2   13.95    2.63 
   4   7  -1    2.16    1.34 
   4   7   0   34.75    3.90 
   4   7   1   14.46    2.69 
   4   7   2   30.27    3.69 
   4   7   3   51.16    4.95 
   4   7   4    3.44    1.67 
   4   7   5   48.49    4.77 
   4   7   6   36.31    4.29 
   4   7   7    0.39    1.16 
   4   7   8   41.44    4.95 
   4   7   9   20.07    3.41 
   4   7  10    2.52    1.55 
   4   7  11   10.38    2.21 
   4   7  12   12.03    2.62 
   4   7  13   -1.57    1.53 
   4   8  -6    1.01    1.57 
   4   8  -5   11.84    2.63 
   4   8  -4   48.34    4.88 
   4   8  -3    2.53    1.87 
   4   8  -2   21.68    3.40 
   4   8  -1   24.74    3.64 
   4   8   0    0.96    1.33 
   4   8   1   76.70    6.25 
   4   8   2   27.17    3.82 
   4   8   3    0.87    1.20 
   4   8   4   55.62    5.71 
   4   8   5   19.73    3.46 
   4   8   6    9.71    2.50 
   4   8   7   34.94    4.54 
   4   8   8   11.70    2.68 
   4   8   9    9.58    2.43 
   4   8  10   22.84    3.80 
   4   8  11    4.79    2.00 
   4   8  12    4.50    1.86 
   4   8  13   11.59    3.29 
   4   9  -5   17.19    3.22 
   4   9  -4    6.48    2.30 
   4   9  -3   80.15    6.88 
   4   9  -2    8.02    2.15 
   4   9  -1   14.78    3.00 
   4   9   0   93.10    7.53 
   4   9   1    5.63    2.27 
   4   9   2   19.34    3.46 
   4   9   3   29.70    4.30 
   4   9   4    4.83    2.13 
   4   9   5   25.95    4.20 
   4   9   6   13.70    2.93 
   4   9   7    3.51    1.84 
   4   9   8   11.36    2.86 
   4   9   9   17.06    3.61 
   4   9  10    0.53    1.58 
   4   9  11   10.42    3.12 
   4   9  12   15.29    3.88 
   4  10  -5   15.04    3.17 
   4  10  -4   48.80    5.63 
   4  10  -3   11.32    3.02 
   4  10  -2   32.49    4.79 
   4  10  -1   27.79    4.46 
   4  10   0    0.11    1.71 
   4  10   1   34.33    4.93 
   4  10   2   15.78    3.22 
   4  10   3    0.66    1.51 
   4  10   4    5.27    2.34 
   4  10   6    1.83    1.75 
   4  10   7    6.43    2.35 
   4  10   8   11.58    3.17 
   4  10   9    2.23    2.39 
   4  11  -5   15.99    3.73 
   4  11  -3   27.71    4.95 
   4  11  -2    8.07    2.80 
   4  11  -1    5.50    2.41 
   4  11   0   15.91    3.70 
   4  11   1    9.07    3.12 
   4  11   2    1.74    1.93 
   4  11   3   11.10    3.10 
   4  11   4    3.79    1.87 
   4  11   5    3.79    2.42 
   4  11   6   18.81    4.26 
   4  12  -4   17.67    3.98 
   4  12  -3    2.56    2.42 
   4  12  -1   19.13    4.06 
   4  12   0    7.71    2.69 
   4  12   1    8.21    2.69 
  -5  12   6    7.29    2.77 
  -5  12   5    0.22    1.70 
  -5  12   4   11.30    3.08 
  -5  12   3   14.54    3.49 
  -5  12   2    6.46    2.69 
  -5  12   1   12.26    3.45 
  -5  12   0    8.60    2.73 
  -5  12  -1    1.03    1.80 
  -5  12  -2   12.03    3.71 
  -5  12  -3    7.25    3.27 
  -5  12  -4    3.45    2.26 
  -5  12  -5   25.03    4.55 
  -5  12  -6    0.85    1.43 
  -5  11   6    8.93    2.40 
  -5  11   5    9.70    2.52 
  -5  11   4   11.54    3.11 
  -5  11   3   13.58    3.22 
  -5  11   2   29.69    4.72 
  -5  11   1   15.94    3.53 
  -5  11   0   14.20    3.27 
  -5  11  -1   43.54    5.62 
  -5  11  -2    0.42    1.20 
  -5  11  -3   19.49    4.07 
  -5  11  -4   33.90    5.28 
  -5  11  -5    0.34    2.06 
  -5  11  -6   19.67    4.25 
  -5  11  -7    7.81    2.82 
  -5  11  -9   15.86    3.79 
  -5  10   6   32.26    4.40 
  -5  10   5   -0.30    1.41 
  -5  10   4   20.06    3.69 
  -5  10   3   45.99    5.53 
  -5  10   2    1.82    2.25 
  -5  10   1   30.96    4.48 
  -5  10   0   34.67    4.69 
  -5  10  -1   -0.75    1.05 
  -5  10  -2   52.26    6.07 
  -5  10  -3    6.08    2.37 
  -5  10  -4    0.41    1.77 
  -5  10  -5   16.60    3.43 
  -5  10  -6    0.51    1.49 
  -5  10  -7    8.49    2.78 
  -5  10  -8   10.23    3.06 
  -5  10  -9    4.27    2.37 
  -5  10 -10    2.83    1.99 
  -5  10 -11   12.19    3.38 
  -5  10 -12    4.47    1.73 
  -5   9   6    0.73    1.54 
  -5   9   5   60.93    6.03 
  -5   9   4   26.05    4.15 
  -5   9   3    9.86    2.78 
  -5   9   2   37.35    4.85 
  -5   9   1    1.62    1.52 
  -5   9   0   16.32    3.26 
  -5   9  -1   26.76    4.15 
  -5   9  -2    0.05    1.42 
  -5   9  -3   11.88    3.05 
  -5   9  -4   16.53    3.59 
  -5   9  -5   -0.27    1.59 
  -5   9  -6   15.15    3.45 
  -5   9  -7    8.45    3.13 
  -5   9  -8    1.15    2.07 
  -5   9  -9   15.15    3.65 
  -5   9 -10   18.49    4.09 
  -5   9 -11    0.34    1.92 
  -5   9 -12    8.47    3.21 
  -5   8   6   44.98    4.75 
  -5   8   5    2.14    1.81 
  -5   8   4   18.57    3.12 
  -5   8   3   72.06    6.38 
  -5   8   2    0.60    1.61 
  -5   8   1   25.97    3.84 
  -5   8   0   27.00    3.96 
  -5   8  -1    3.53    1.79 
  -5   8  -2   18.95    3.64 
  -5   8  -3   17.84    3.57 
  -5   8  -4    0.81    1.61 
  -5   8  -5   30.94    4.45 
  -5   8  -6   25.45    4.13 
  -5   8  -7    1.78    1.81 
  -5   8  -8   44.86    5.75 
  -5   8  -9   32.61    5.00 
  -5   8 -10    8.50    2.98 
  -5   8 -11   33.85    5.06 
  -5   8 -12    9.22    3.07 
  -5   7   6    1.58    1.65 
  -5   7   5   87.16    6.05 
  -5   7   4    7.10    1.87 
  -5   7   2   68.24    5.81 
  -5   7   1    9.97    2.46 
  -5   7   0   44.23    4.87 
  -5   7  -1   31.37    4.08 
  -5   7  -2   41.63    4.91 
  -5   7  -3   16.69    3.21 
  -5   7  -4   30.89    4.34 
  -5   7  -5   24.51    4.08 
  -5   7  -6   17.73    3.47 
  -5   7  -7   54.10    5.98 
  -5   7  -8    9.58    2.89 
  -5   7  -9   24.79    4.20 
  -5   7 -10   36.73    5.46 
  -5   7 -11    2.39    2.01 
  -5   7 -12   18.84    4.49 
  -5   6   6   60.87    4.76 
  -5   6   5    2.99    1.45 
  -5   6   4   28.29    3.46 
  -5   6   3   24.16    3.38 
  -5   6   2    8.36    2.06 
  -5   6   1   33.94    4.08 
  -5   6   0   27.44    3.72 
  -5   6  -1   19.20    3.19 
  -5   6  -2   49.63    5.00 
  -5   6  -3   79.78    6.46 
  -5   6  -4    2.34    1.75 
  -5   6  -5   51.20    5.65 
  -5   6  -6   55.59    5.85 
  -5   6  -7    4.80    2.22 
  -5   6  -8   45.44    5.46 
  -5   6  -9   15.20    3.53 
  -5   6 -10    1.96    2.43 
  -5   6 -11   30.63    5.00 
  -5   6 -12    7.10    2.82 
  -5   5   6    0.72    1.11 
  -5   5   5   21.47    2.89 
  -5   5   4   35.52    3.78 
  -5   5   3    0.69    0.89 
  -5   5   2   75.80    5.63 
  -5   5   1   64.19    5.15 
  -5   5   0   -0.49    1.22 
  -5   5  -1   99.47    6.72 
  -5   5  -2   66.53    5.66 
  -5   5  -3   16.72    3.12 
  -5   5  -4   71.04    6.09 
   5  -5   6   27.50    3.82 
   5  -5   7   67.82    5.64 
   5  -5   8    0.39    1.55 
  -5   5 -11    2.91    2.67 
  -5   5 -12    8.89    3.23 
  -5   5 -13   26.64    4.91 
  -5   4   6   42.88    3.62 
  -5   4   5   46.31    3.76 
  -5   4   4   25.51    2.98 
  -5   4   3   62.67    4.71 
  -5   4   2   72.88    5.27 
  -5   4   1   22.19    3.04 
   5  -4   1   14.82    2.20 
   5  -4   2   33.57    3.45 
   5  -4   3  127.31    6.69 
   5  -4   4    0.94    1.07 
   5  -4   5   26.63    3.28 
   5  -4   6   50.83    4.47 
   5  -4   7    0.12    1.12 
   5  -4   8   34.09    3.95 
   5  -4   9   15.57    2.91 
   5  -4  10    0.44    1.62 
   5  -4  11   29.76    3.83 
   5  -4  12   18.88    3.34 
   5  -4  13   -0.20    1.32 
  -5   3   6    8.14    1.63 
  -5   3   5   59.55    4.12 
  -5   3   4   88.07    5.22 
   5  -3  -2   76.07    4.30 
   5  -3  -1  103.33    5.37 
   5  -3   0   12.65    2.00 
   5  -3   1   82.64    4.95 
   5  -3   2   37.53    3.41 
   5  -3   3    8.87    1.75 
   5  -3   4   46.90    3.99 
   5  -3   5   18.09    2.67 
   5  -3   6    4.71    1.64 
   5  -3   7   45.59    4.29 
   5  -3   8   17.36    2.68 
   5  -3   9    0.15    1.00 
   5  -3  10   40.45    4.24 
   5  -3  11    4.35    1.80 
   5  -3  12   19.98    3.34 
   5  -3  13   19.08    3.36 
  -5   2   5   88.21    4.78 
   5  -2  -4   17.80    1.99 
   5  -2  -2   69.49    4.00 
   5  -2  -1   19.52    2.17 
   5  -2   0   94.80    4.78 
   5  -2   1    5.19    1.35 
   5  -2   2    6.17    1.42 
   5  -2   3   43.09    3.56 
   5  -2   4    2.97    1.12 
   5  -2   5   34.67    3.40 
   5  -2   6   61.90    4.47 
   5  -2   7   13.94    2.37 
   5  -2   8   56.50    4.57 
   5  -2   9   56.13    4.55 
   5  -2  10    8.14    2.01 
   5  -2  11  100.17    6.39 
   5  -2  12   49.39    4.62 
   5  -2  13    0.69    1.59 
   5  -1  -5   33.25    2.42 
   5  -1  -4  115.60    4.56 
   5  -1  -3    2.42    0.92 
   5  -1  -2   23.99    2.33 
   5  -1  -1   64.58    3.69 
   5  -1   0    8.35    1.52 
   5  -1   1  113.04    5.23 
   5  -1   2   60.39    4.00 
   5  -1   3    3.93    1.30 
   5  -1   4  183.90    7.44 
   5  -1   5   89.66    5.34 
   5  -1   6    0.84    1.06 
   5  -1   7   69.22    4.81 
   5  -1   8   52.17    4.31 
   5  -1   9   12.71    2.41 
   5  -1  10   42.78    4.08 
   5  -1  11   15.53    2.56 
   5  -1  12    0.42    1.09 
   5  -1  13   35.35    3.98 
   5   0  -5   53.07    2.91 
   5   0  -4    1.75    0.95 
   5   0  -3   84.10    3.87 
   5   0  -2   19.13    2.03 
   5   0  -1    0.72    0.74 
   5   0   0  178.74    6.23 
   5   0   1   79.48    4.36 
   5   0   2    7.31    1.44 
   5   0   3  189.99    7.08 
   5   0   4   37.81    3.24 
   5   0   5   23.65    2.65 
   5   0   6   85.66    5.11 
   5   0   7   13.99    2.23 
   5   0   8   35.58    3.54 
   5   0   9   52.03    4.27 
   5   0  10    0.05    0.97 
   5   0  11    8.96    2.27 
   5   0  12   14.17    2.63 
   5   0  13    0.16    1.22 
   5   1  -5    6.22    1.10 
   5   1  -4  112.19    4.27 
   5   1  -3    6.58    1.19 
   5   1  -2   18.23    1.95 
   5   1  -1  104.32    4.66 
   5   1   0   11.44    1.68 
   5   1   1  104.11    4.95 
   5   1   2   79.68    4.45 
   5   1   3    6.88    1.48 
   5   1   4  147.78    6.44 
   5   1   5   53.18    3.95 
   5   1   6    0.51    1.01 
   5   1   7   36.22    3.50 
   5   1   8   28.49    3.09 
   5   1   9    8.86    2.04 
   5   1  10    9.47    2.04 
   5   1  11   36.61    3.81 
   5   1  13   12.48    2.43 
   5   2  -5   68.64    3.46 
   5   2  -4    3.89    0.98 
   5   2  -3    3.49    1.04 
   5   2  -2  105.95    4.82 
   5   2  -1    3.43    1.10 
   5   2   0  159.21    6.26 
   5   2   1  121.63    5.61 
   5   2   2    6.80    1.47 
   5   2   3   55.30    4.05 
   5   2   4   42.62    3.47 
   5   2   5   19.22    2.53 
   5   2   6   48.05    3.91 
   5   2   7    3.18    1.32 
   5   2   8    8.10    1.92 
   5   2   9   34.42    3.54 
   5   2  10    7.25    1.97 
   5   2  11    1.38    1.31 
   5   2  12   44.76    4.37 
   5   2  13    2.91    1.70 
   5   3  -5    4.44    1.20 
   5   3  -4  177.81    6.16 
   5   3  -3   48.10    3.29 
   5   3  -2   68.73    4.01 
   5   3  -1   71.94    4.23 
   5   3   0    5.96    1.41 
   5   3   1   97.41    5.13 
   5   3   2   40.03    3.42 
   5   3   3    1.90    1.00 
   5   3   4   13.24    2.13 
   5   3   5   46.51    3.94 
   5   3   6    5.45    1.62 
   5   3   7   12.08    2.32 
   5   3   8   50.06    4.29 
   5   3   9    1.24    1.12 
   5   3  10   32.45    3.64 
   5   3  11   27.46    3.60 
   5   3  12    0.22    1.17 
   5   3  13   34.34    3.81 
   5   4  -5   89.61    4.78 
   5   4  -4    0.28    0.84 
   5   4  -3  107.11    5.40 
   5   4  -2   97.98    5.26 
   5   4  -1    4.05    1.33 
   5   4   0   56.57    4.24 
   5   4   1   50.40    4.06 
   5   4   2   -0.23    0.71 
   5   4   3   30.81    3.23 
   5   4   4   27.55    3.13 
   5   4   5    1.84    1.26 
   5   4   6   43.54    4.08 
   5   4   7   48.71    4.32 
   5   4   8    0.81    1.18 
   5   4   9   78.34    5.81 
   5   4  11    7.45    2.08 
   5   4  12   47.59    4.62 
   5   4  13    0.25    1.27 
   5   5  -5    5.10    1.47 
   5   5  -4   38.87    3.49 
   5   5  -3   33.79    3.23 
   5   5  -2    5.13    1.42 
   5   5  -1   83.33    5.24 
   5   5   0   21.85    2.74 
   5   5   1    0.37    1.02 
   5   5   2   61.05    4.77 
   5   5   3   11.66    2.39 
   5   5   4    6.02    1.79 
   5   5   5   59.06    4.94 
   5   5   6    7.64    2.03 
   5   5   7   12.31    2.45 
   5   5   8   36.99    4.16 
   5   5   9    3.62    1.94 
   5   5  10   27.22    3.70 
   5   5  11   30.79    3.97 
   5   5  12    0.55    1.41 
   5   5  13   24.87    3.46 
   5   6  -5   32.22    3.16 
   5   6  -4    7.64    1.77 
   5   6  -3    5.13    1.44 
   5   6  -2   29.14    3.23 
   5   6  -1    2.73    1.21 
   5   6   0    1.54    1.05 
   5   6   1   82.41    5.78 
   5   6   2    1.27    1.11 
   5   6   3   24.29    3.26 
   5   6   4   67.56    5.53 
   5   6   5    0.99    1.34 
   5   6   6   70.09    5.87 
   5   6   7   24.73    3.56 
   5   6   8    6.69    2.18 
   5   6   9   31.22    3.89 
   5   6  10    9.32    2.47 
   5   6  11    6.10    1.90 
   5   6  12    8.72    2.26 
   5   6  13    6.99    2.02 
   5   7  -5    0.44    1.03 
   5   7  -4   15.43    2.64 
   5   7  -3   27.43    3.54 
   5   7  -2    6.98    2.05 
   5   7  -1   40.00    4.29 
   5   7   0   30.46    3.68 
   5   7   1    0.88    1.11 
   5   7   2   85.54    6.46 
   5   7   3   14.82    2.80 
   5   7   4   12.06    2.47 
   5   7   5   63.06    5.94 
   5   7   6   13.72    2.74 
   5   7   7   12.79    2.87 
   5   7   8   22.88    3.63 
   5   7   9    5.91    1.93 
   5   7  10    7.77    2.13 
   5   7  11    6.05    1.90 
   5   7  12    1.86    1.72 
   5   7  13    4.98    2.54 
   5   8  -5   46.05    4.67 
   5   8  -4   13.01    2.69 
   5   8  -2   84.97    6.69 
   5   8  -1   26.21    3.96 
   5   8   0   25.14    3.78 
   5   8   1   45.02    5.02 
   5   8   2    3.73    1.70 
   5   8   3   33.77    4.42 
   5   8   4   34.31    4.41 
   5   8   5    3.15    1.70 
   5   8   6   17.83    3.33 
   5   8   7   14.98    3.04 
   5   8   8    0.37    1.06 
   5   8   9   15.25    3.26 
   5   8  10   21.32    3.71 
   5   8  11    0.82    1.92 
   5   8  12   22.38    4.17 
   5   9  -4   15.38    3.16 
   5   9  -3   33.78    4.50 
   5   9  -2    0.87    1.69 
   5   9  -1   35.82    4.78 
   5   9   0   25.79    4.26 
   5   9   1    4.43    2.03 
   5   9   2   40.14    5.25 
   5   9   3   11.79    2.60 
   5   9   4    1.11    1.74 
   5   9   5   25.27    4.11 
   5   9   6    8.15    2.41 
   5   9   7    2.30    1.87 
   5   9   8   14.63    3.35 
   5   9   9   11.58    3.26 
   5   9  10    3.25    2.39 
   5  10  -4   14.48    3.59 
   5  10  -3    6.36    2.40 
   5  10  -2   32.03    4.59 
   5  10  -1   10.64    2.79 
   5  10   0   10.34    3.07 
   5  10   1   22.38    4.10 
   5  10   2   10.88    2.81 
   5  10   3    4.39    2.02 
   5  10   4   19.88    3.70 
   5  10   5    6.39    2.57 
   5  10   6    4.80    2.40 
   5  10   7   17.89    4.00 
   5  11  -4   21.21    4.16 
   5  11  -3   14.50    3.61 
   5  11  -2    1.33    2.00 
   5  11  -1    8.14    3.00 
   5  11   0    9.33    3.02 
   5  11   1    1.30    1.90 
   5  11   2    8.77    2.79 
   5  11   3   24.14    4.29 
  -6  12   5    7.80    3.24 
  -6  12   4   13.16    3.81 
  -6  12   3    2.66    2.64 
  -6  12   2    7.93    3.08 
  -6  12   1   22.18    4.81 
  -6  12   0    5.71    3.22 
  -6  12  -1    6.62    2.85 
  -6  12  -2   22.40    4.74 
  -6  12  -3    0.29    1.89 
  -6  11   5   21.49    3.98 
  -6  11   4    0.87    1.32 
  -6  11   3   22.47    4.15 
  -6  11   2   22.20    3.99 
  -6  11   1    2.99    2.14 
  -6  11   0   22.74    3.97 
  -6  11  -1   14.59    3.52 
  -6  11  -2    2.41    2.17 
  -6  11  -3   19.80    4.16 
  -6  11  -4    4.84    2.49 
  -6  11  -5    6.25    2.81 
  -6  11  -6   13.80    3.63 
  -6  11  -7    0.36    1.74 
  -6  10   5    2.11    1.81 
  -6  10   4   25.81    4.43 
  -6  10   3    5.69    2.38 
  -6  10   2    8.45    2.70 
  -6  10   1   31.25    4.83 
  -6  10  -1   23.16    4.32 
  -6  10  -2    7.00    2.48 
  -6  10  -3    1.32    1.76 
  -6  10  -4   10.84    3.17 
  -6  10  -5   18.30    4.10 
  -6  10  -6   -1.18    1.88 
  -6  10  -7   14.73    3.78 
  -6  10  -8    5.75    2.81 
  -6  10  -9    2.91    2.56 
  -6  10 -10   12.26    3.48 
  -6   9   5   46.37    5.26 
  -6   9   4    1.20    1.78 
  -6   9   3   20.94    3.94 
  -6   9   2   17.19    3.47 
  -6   9   1   -0.40    1.51 
  -6   9   0   27.34    4.33 
  -6   9  -1    6.69    2.56 
  -6   9  -2   -0.19    1.30 
  -6   9  -3   27.18    4.59 
  -6   9  -4   14.40    3.54 
  -6   9  -5    1.43    2.10 
  -6   9  -6   24.71    4.38 
  -6   9  -7   14.67    3.90 
  -6   9  -8    5.53    2.87 
  -6   9  -9   28.06    4.92 
  -6   9 -10    6.39    3.19 
  -6   9 -11    7.61    3.29 
  -6   9 -12   20.46    3.93 
  -6   8   5    6.11    2.15 
  -6   8   4   50.54    5.33 
  -6   8   3    4.61    2.01 
  -6   8   2    6.18    2.23 
  -6   8   1   39.97    5.06 
  -6   8   0    4.89    2.10 
  -6   8  -1    7.10    2.44 
  -6   8  -2   27.22    4.21 
  -6   8  -3   16.86    3.70 
  -6   8  -4   27.12    4.75 
  -6   8  -5   35.26    5.15 
  -6   8  -6    4.35    2.26 
  -6   8  -7   29.12    5.03 
  -6   8  -8   43.41    5.96 
  -6   8  -9   -0.72    2.05 
  -6   8 -10   27.44    5.17 
  -6   8 -11   15.47    4.13 
  -6   8 -12    1.58    2.48 
  -6   8 -13   10.70    3.49 
  -6   7   5   11.41    2.47 
  -6   7   4    6.87    2.02 
  -6   7   3   25.44    3.79 
  -6   7   2   23.62    3.69 
  -6   7   1   -0.71    1.26 
  -6   7   0   57.76    5.93 
  -6   7  -1   40.47    5.02 
  -6   7  -2    1.56    1.91 
  -6   7  -3   47.38    5.61 
  -6   7  -4   37.71    5.07 
  -6   7  -5    0.27    1.51 
  -6   7  -6   26.84    4.59 
  -6   7  -7   16.30    3.78 
  -6   7  -8   11.03    3.05 
  -6   7  -9   25.02    4.70 
  -6   7 -10    4.96    2.80 
  -6   7 -11    5.58    2.65 
  -6   7 -12   14.18    3.83 
  -6   7 -13    2.55    2.47 
  -6   6   5    0.38    1.19 
  -6   6   4   21.43    3.32 
  -6   6   3   36.40    4.11 
  -6   6   2   11.68    2.57 
  -6   6   1   39.63    4.76 
  -6   6   0   51.51    5.25 
  -6   6  -1    1.59    1.62 
  -6   6  -2  106.35    8.28 
  -6   6  -3   19.50    3.73 
  -6   6  -4   28.23    4.19 
  -6   6  -5   65.07    6.53 
  -6   6  -6    6.50    2.47 
  -6   6  -7   26.67    4.47 
  -6   6  -8   28.83    4.71 
  -6   6  -9   -0.15    2.23 
  -6   6 -10    9.25    3.04 
  -6   6 -11   19.27    4.28 
  -6   6 -12    6.23    2.60 
  -6   6 -13    6.36    2.98 
  -6   5   5   66.99    5.20 
  -6   5   4   32.19    3.83 
  -6   5   3   50.70    4.86 
  -6   5   2   51.15    4.88 
  -6   5   1   26.28    3.89 
  -6   5   0   63.00    5.64 
  -6   5  -1  112.37    7.77 
   6  -5   3   51.71    4.99 
   6  -5   4   63.17    5.53 
   6  -5   5    3.08    1.80 
   6  -5   6   22.28    3.35 
   6  -5   7   17.93    3.12 
   6  -5   8    1.82    1.52 
   6  -5   9   21.67    3.62 
   6  -5  10    9.87    2.87 
   6  -5  11    0.93    1.39 
   6  -5  12   22.37    3.87 
  -6   4   5    3.45    1.37 
  -6   4   4   87.33    5.81 
  -6   4   3  102.72    6.48 
  -6   4   2   31.18    3.78 
   6  -4  -1  106.48    6.43 
   6  -4   0   33.23    3.31 
   6  -4   1   27.54    3.30 
   6  -4   2   47.42    4.36 
   6  -4   3    4.38    1.64 
   6  -4   4    4.49    1.90 
   6  -4   5   33.89    4.04 
   6  -4   6    1.41    1.42 
   6  -4   7    8.63    2.35 
   6  -4   8   44.89    4.93 
   6  -4   9    5.87    2.72 
   6  -4  11   43.40    5.01 
   6  -4  12    0.19    1.38 
   6  -4  13   24.43    3.84 
  -6   3   5   72.42    5.07 
  -6   3   4   24.76    3.19 
   6  -3  -3   14.68    2.03 
   6  -3  -2  134.31    6.49 
   6  -3  -1    4.64    1.64 
   6  -3   0   34.82    3.44 
   6  -3   1   37.96    3.60 
   6  -3   2    2.51    1.15 
   6  -3   3   29.97    3.49 
   6  -3   4   27.17    3.24 
   6  -3   5    1.16    1.43 
   6  -3   6   27.13    3.45 
   6  -3   7   49.14    4.71 
   6  -3   8    8.92    2.48 
   6  -3   9   27.84    3.97 
   6  -3  11    1.23    1.84 
   6  -3  12   27.83    4.05 
   6  -3  13   26.91    3.99 
   6  -2  -5    2.64    1.04 
   6  -2  -4   30.45    2.84 
   6  -2  -3   87.55    4.84 
   6  -2  -2    1.92    1.07 
   6  -2  -1   18.07    2.35 
   6  -2   0   71.56    4.59 
   6  -2   1   -0.02    0.84 
   6  -2   2   47.18    3.95 
   6  -2   3   46.94    4.02 
   6  -2   4    9.04    2.01 
   6  -2   5   85.63    5.49 
   6  -2   6   27.50    3.36 
   6  -2   7    0.02    1.12 
   6  -2   8   77.58    5.74 
   6  -2   9   56.27    4.91 
   6  -2  11   40.45    4.50 
   6  -2  12   12.47    2.87 
   6  -2  13   16.28    3.00 
   6  -1  -5   54.26    3.52 
   6  -1  -4   15.47    1.95 
   6  -1  -3   13.53    1.96 
   6  -1  -2   79.64    4.57 
   6  -1  -1    9.32    1.71 
   6  -1   0    1.73    1.18 
   6  -1   1  117.31    5.84 
   6  -1   2   24.67    2.80 
   6  -1   3   25.44    2.90 
   6  -1   4  139.70    6.90 
   6  -1   5   12.80    2.32 
   6  -1   6   56.03    4.64 
   6  -1   7   64.05    5.01 
   6  -1   8    1.69    1.32 
   6  -1   9   38.30    4.14 
   6  -1  10   14.75    2.83 
   6  -1  11    0.71    1.58 
   6  -1  12   20.34    3.29 
   6  -1  13   16.46    2.89 
   6  -1  14    1.20    1.47 
   6   0  -5    4.67    1.32 
   6   0  -4   10.83    1.68 
   6   0  -3   18.62    2.29 
   6   0  -2    6.68    1.41 
   6   0  -1   34.01    3.04 
   6   0   0   74.64    4.51 
   6   0   1   10.03    1.77 
   6   0   2   62.07    4.22 
   6   0   3   68.25    4.51 
   6   0   4    0.28    0.76 
   6   0   5   68.99    4.80 
   6   0   6   42.96    3.96 
   6   0   7    6.17    1.84 
   6   0   8   32.36    3.55 
   6   0   9   16.26    2.75 
   6   0  10    8.73    2.40 
   6   0  11   10.00    2.47 
   6   0  12   16.46    3.15 
   6   0  13    1.89    1.61 
   6   0  14   20.12    3.16 
   6   1  -5   74.52    3.93 
   6   1  -4   50.00    3.33 
   6   1  -3    0.21    0.76 
   6   1  -2  111.85    5.18 
   6   1  -1   52.12    3.75 
   6   1   0    1.40    0.97 
   6   1   1   65.95    4.42 
   6   1   2   37.20    3.37 
   6   1   3   20.77    2.63 
   6   1   4   55.23    4.34 
   6   1   5   36.53    3.57 
   6   1   6   17.25    2.56 
   6   1   7   36.38    3.73 
   6   1   8    2.76    1.45 
   6   1   9   14.90    2.67 
   6   1  10   36.48    3.90 
   6   1  11    0.29    1.27 
   6   1  12   10.11    2.22 
   6   1  13   25.57    3.73 
   6   1  14    3.37    1.59 
   6   2  -5   18.66    2.06 
   6   2  -4   41.08    3.14 
   6   2  -3  116.10    5.34 
   6   2  -2   24.17    2.57 
   6   2  -1   77.57    4.65 
   6   2   0   90.09    5.13 
   6   2   1    0.39    0.91 
   6   2   2   58.29    4.35 
   6   2   3   67.75    4.74 
   6   2   4    0.86    1.06 
   6   2   5   30.89    3.35 
   6   2   6   31.56    3.44 
   6   2   7    0.20    1.02 
   6   2   8   32.87    3.68 
   6   2   9   44.34    4.52 
   6   2  10    0.08    1.07 
   6   2  11   49.99    4.79 
   6   2  12   21.90    3.26 
   6   2  13    7.41    1.84 
   6   2  14   24.07    3.37 
   6   3  -4   23.23    2.62 
   6   3  -3    0.24    0.89 
   6   3  -2   61.72    4.21 
   6   3  -1   54.48    4.03 
   6   3   0   23.70    2.79 
   6   3   1   50.71    4.06 
   6   3   2   39.59    3.76 
   6   3   3    6.96    2.00 
   6   3   4   28.99    3.40 
   6   3   5   35.68    3.61 
   6   3   6    3.76    1.58 
   6   3   7   31.41    3.74 
   6   3   8   16.96    2.80 
   6   3   9    5.26    2.03 
   6   3  10   40.93    4.36 
   6   3  11    5.78    1.95 
   6   3  12    9.47    1.99 
   6   3  13   34.69    4.16 
   6   3  14    0.67    1.43 
   6   4  -4    4.84    1.52 
   6   4  -3   37.87    3.42 
   6   4  -2   58.61    4.30 
   6   4  -1    1.06    1.04 
   6   4   0   19.56    2.66 
   6   4   1   46.60    4.16 
   6   4   2    1.26    1.17 
   6   4   3   74.21    5.23 
   6   4   4    4.92    1.81 
   6   4   5   10.11    2.20 
   6   4   6   67.19    5.42 
   6   4   7    0.50    1.33 
   6   4   8   48.55    4.63 
   6   4   9   24.53    3.47 
   6   4  10    1.18    1.42 
   6   4  11   37.76    4.25 
   6   4  12    7.95    2.05 
   6   4  13    3.65    1.75 
   6   4  14    9.66    2.64 
   6   5  -4   48.76    4.06 
   6   5  -3   11.93    2.20 
   6   5  -2   17.87    2.74 
   6   5  -1   40.33    3.96 
   6   5   0    0.74    1.13 
   6   5   1   41.70    4.13 
   6   5   2   99.47    6.50 
   6   5   3    0.65    1.27 
   6   5   4   66.57    5.35 
   6   5   5   23.76    3.42 
   6   5   6    3.58    1.69 
   6   5   7   72.19    6.07 
   6   5   8   12.40    2.69 
   6   5   9    8.59    2.54 
   6   5  10   25.06    3.53 
   6   5  11    4.58    1.74 
   6   5  12    3.44    1.92 
   6   5  13    7.60    2.28 
   6   5  14    3.45    2.43 
   6   6  -4    5.61    1.66 
   6   6  -3   31.02    3.60 
   6   6  -2   26.95    3.36 
   6   6  -1    9.38    2.17 
   6   6   0   84.69    6.13 
   6   6   1   22.44    3.25 
   6   6   2   18.98    3.17 
   6   6   3   68.29    5.81 
   6   6   4    5.12    1.74 
   6   6   5   21.53    3.60 
   6   6   6   51.18    5.11 
   6   6   7    0.52    1.44 
   6   6   8   12.57    2.64 
   6   6   9   12.33    2.79 
   6   6  10   -0.55    1.34 
   6   6  11   13.23    2.97 
   6   6  12   11.80    2.89 
   6   6  13    0.42    1.99 
   6   7  -4   51.04    4.73 
   6   7  -3    6.09    1.84 
   6   7  -2   13.54    2.60 
   6   7  -1   52.14    5.06 
   6   7   0    7.51    2.27 
   6   7   1   48.69    5.10 
   6   7   2   24.87    3.73 
   6   7   3    2.14    1.78 
   6   7   4   30.97    4.28 
   6   7   5    9.52    2.55 
   6   7   6    0.34    1.18 
   6   7   7   17.82    3.38 
   6   7   8    8.53    2.37 
   6   7   9   -0.07    1.46 
   6   7  10    9.05    2.59 
   6   7  11   20.46    3.99 
   6   7  12   -0.68    2.26 
   6   8  -4    1.23    1.42 
   6   8  -3   41.00    4.63 
   6   8  -2   36.87    4.62 
   6   8  -1    2.94    1.80 
   6   8   0   56.08    5.56 
   6   8   1   17.59    3.42 
   6   8   2    0.52    1.58 
   6   8   3   23.97    4.01 
   6   8   4   12.52    2.89 
   6   8   5    0.54    1.88 
   6   8   6   15.37    3.39 
   6   8   7   13.95    3.23 
   6   8   8    4.37    2.13 
   6   8   9   16.72    3.61 
   6   8  10    6.08    3.01 
   6   9  -4   51.34    5.46 
   6   9  -3    5.16    2.25 
   6   9  -2   16.74    3.47 
   6   9  -1   38.42    4.82 
   6   9   0    3.03    2.12 
   6   9   1   18.34    3.53 
   6   9   2   12.68    3.01 
   6   9   3    4.17    2.06 
   6   9   4   14.79    3.39 
   6   9   5   19.73    3.82 
   6   9   6    1.32    1.74 
   6   9   7   10.09    3.27 
   6  10  -3   17.45    3.54 
   6  10  -2   10.06    3.05 
   6  10  -1    0.79    1.91 
   6  10   0   16.24    3.50 
   6  10   1   19.66    3.71 
   6  10   2   -0.05    1.29 
   6  10   3    9.85    2.99 
   6  10   4   18.05    3.57 
   6  11  -3    7.43    1.82 
   6  11  -2    0.74    1.39 
   6  11  -1   14.69    2.85 
  -7  11   4   11.92    3.23 
  -7  11   3   26.29    4.58 
  -7  11   2    0.47    1.63 
  -7  11   1   13.68    3.22 
  -7  11   0   20.43    4.17 
  -7  11  -1    1.05    1.97 
  -7  11  -2   19.88    4.50 
  -7  11  -3    7.88    3.27 
  -7  11  -4    4.50    3.18 
  -7  10   4   26.06    4.18 
  -7  10   3    1.14    1.87 
  -7  10   2   28.13    4.57 
  -7  10   1    9.78    2.74 
  -7  10   0    4.47    2.07 
  -7  10  -1   24.38    4.34 
  -7  10  -2    6.83    3.01 
  -7  10  -3   -0.20    2.29 
  -7  10  -4   19.50    4.26 
  -7  10  -5    2.60    2.10 
  -7  10  -6    2.26    1.94 
  -7  10  -7   14.69    3.77 
  -7   9   5    4.41    1.90 
  -7   9   4    8.12    2.43 
  -7   9   3   29.47    4.47 
  -7   9   2    3.13    1.96 
  -7   9   1   17.37    3.68 
  -7   9   0   26.03    4.51 
  -7   9  -2   14.14    3.54 
  -7   9  -3   22.12    4.28 
  -7   9  -4    2.50    2.11 
  -7   9  -5   10.25    3.26 
  -7   9  -6   21.15    4.24 
  -7   9  -7    0.73    2.39 
  -7   9  -8   15.84    4.32 
  -7   9  -9   20.52    4.53 
  -7   9 -10    0.52    1.99 
  -7   8   5   20.52    3.56 
  -7   8   4   20.71    3.51 
  -7   8   3    1.20    1.63 
  -7   8   2   21.51    3.98 
  -7   8   1   31.85    4.68 
  -7   8   0    1.82    1.96 
  -7   8  -1   19.65    3.78 
  -7   8  -2   35.49    5.28 
  -7   8  -3    1.97    2.28 
  -7   8  -4   33.16    5.40 
  -7   8  -5   17.59    4.10 
  -7   8  -6    9.32    3.03 
  -7   8  -7   33.08    5.51 
  -7   8  -8   13.97    3.88 
  -7   8  -9   16.73    4.34 
  -7   8 -10   12.88    3.91 
  -7   8 -11    6.94    3.09 
  -7   7   5   10.07    2.31 
  -7   7   4    2.07    1.50 
  -7   7   3   49.72    5.40 
  -7   7   2    5.25    2.22 
  -7   7   1   13.21    3.20 
  -7   7   0   31.12    4.90 
  -7   7  -1   17.73    3.78 
  -7   7  -2   18.67    3.93 
  -7   7  -3   61.46    6.80 
  -7   7  -4   14.62    3.87 
  -7   7  -5   24.60    4.68 
  -7   7  -6   38.09    6.13 
  -7   7  -7    0.38    2.49 
  -7   7  -8   12.01    3.46 
  -7   7  -9   16.48    4.45 
  -7   7 -10    0.46    2.44 
  -7   7 -11    4.50    3.10 
  -7   7 -12   10.69    3.85 
  -7   7 -13    0.10    1.60 
  -7   6   5   21.60    3.35 
  -7   6   4   36.09    4.26 
  -7   6   3    7.40    2.20 
  -7   6   2   30.17    4.22 
  -7   6   1   24.36    3.91 
  -7   6   0    0.80    1.41 
  -7   6  -1   32.25    4.76 
  -7   6  -2   22.97    3.98 
  -7   6  -3    1.02    2.03 
  -7   6  -4   21.74    4.22 
  -7   6  -5   21.56    4.22 
  -7   6  -6    0.89    2.08 
  -7   6  -7   29.50    5.04 
  -7   6  -8    5.98    3.01 
  -7   6  -9    3.29    2.63 
  -7   6 -10   18.58    4.64 
  -7   6 -11    6.95    3.28 
  -7   6 -12    4.32    3.02 
  -7   6 -13   19.00    4.53 
  -7   6 -14    2.94    2.13 
  -7   5   4    6.66    2.05 
  -7   5   3   38.02    4.43 
  -7   5   2   58.97    5.94 
  -7   5   1   16.13    3.10 
  -7   5   0   60.61    6.07 
   7  -5   2   15.89    3.22 
   7  -5   3   25.82    3.69 
   7  -5   4    0.89    1.33 
   7  -5   5    3.10    1.75 
   7  -5   6   40.52    4.89 
   7  -5   7    1.18    1.77 
   7  -5   8    8.52    2.58 
   7  -5   9   25.80    4.05 
   7  -5  10    2.08    1.58 
   7  -5  11   21.53    3.69 
   7  -5  12   33.19    4.71 
   7  -5  13   -0.42    1.91 
  -7   4   4   78.99    6.12 
  -7   4   3   10.60    2.57 
   7  -4  -2   14.11    2.75 
   7  -4  -1   35.11    3.91 
   7  -4   0    5.31    1.98 
   7  -4   1   17.94    3.02 
   7  -4   2   45.75    4.52 
   7  -4   3    0.79    1.37 
   7  -4   4   21.44    3.35 
   7  -4   5   65.53    5.81 
   7  -4   6    1.55    1.60 
   7  -4   7   27.62    4.00 
   7  -4   8   34.64    4.61 
   7  -4   9   -0.38    1.43 
   7  -4  10   50.67    5.68 
   7  -4  11   28.32    4.20 
   7  -4  12    2.01    1.65 
   7  -4  13   20.95    3.84 
   7  -4  14    8.99    3.08 
   7  -3  -4   -0.41    1.04 
   7  -3  -3   46.25    4.15 
   7  -3  -2   58.47    4.60 
   7  -3  -1   16.35    2.59 
   7  -3   0   28.72    3.36 
   7  -3   1   47.60    4.42 
   7  -3   2    4.38    1.46 
   7  -3   3   62.79    5.28 
   7  -3   4   37.19    4.29 
   7  -3   5    7.85    2.08 
   7  -3   6   87.48    6.50 
   7  -3   7   10.25    2.57 
   7  -3   8   11.36    2.79 
   7  -3   9   46.58    5.29 
   7  -3  10    7.04    2.34 
   7  -3  11   21.08    3.60 
   7  -3  12    7.30    2.28 
   7  -3  13    1.08    1.47 
   7  -3  14   17.37    3.68 
   7  -2  -4   22.72    2.72 
   7  -2  -3   18.42    2.53 
   7  -2  -2    3.01    1.30 
   7  -2  -1   83.35    5.30 
   7  -2   0    5.32    1.67 
   7  -2   1   14.93    2.41 
   7  -2   2   92.15    5.80 
   7  -2   3   15.32    2.73 
   7  -2   4   45.74    4.45 
   7  -2   5   50.10    4.70 
   7  -2   6    3.08    1.88 
   7  -2   7   70.05    5.83 
   7  -2   8   31.89    3.92 
   7  -2   9   -0.85    1.48 
   7  -2  10   34.02    4.22 
   7  -2  11    8.20    2.40 
   7  -2  12    0.60    1.54 
   7  -2  13   13.04    2.73 
   7  -2  14    3.66    2.05 
   7  -1  -4   -0.06    0.94 
   7  -1  -3   27.78    2.88 
   7  -1  -2   22.43    2.60 
   7  -1  -1   10.59    1.94 
   7  -1   0   66.08    4.68 
   7  -1   1  100.00    5.95 
   7  -1   2    2.09    1.21 
   7  -1   3   77.67    5.46 
   7  -1   4   52.20    4.63 
   7  -1   5    9.26    2.12 
   7  -1   6   45.68    4.52 
   7  -1   7   13.06    2.70 
   7  -1   8   12.90    2.74 
   7  -1   9    7.26    2.25 
   7  -1  10   -0.06    1.13 
   7  -1  11    4.75    2.15 
   7  -1  12    7.59    2.18 
   7  -1  13    4.02    1.70 
   7  -1  14    1.88    1.61 
   7   0  -4   70.16    4.32 
   7   0  -3   29.93    2.98 
   7   0  -2    4.44    1.53 
   7   0  -1   80.78    4.97 
   7   0   0   26.33    2.93 
   7   0   1    7.37    1.73 
   7   0   2   81.01    5.42 
   7   0   3    7.67    1.91 
   7   0   4   31.06    3.51 
   7   0   5   32.34    3.59 
   7   0   6    4.96    1.85 
   7   0   7   24.57    3.39 
   7   0   8   22.51    3.29 
   7   0   9    3.80    2.03 
   7   0  10   13.00    2.64 
   7   0  11   28.14    3.98 
   7   0  12    2.28    1.55 
   7   0  13    9.70    2.32 
   7   0  14   20.23    3.43 
   7   1  -4   15.80    2.15 
   7   1  -3   40.99    3.41 
   7   1  -2   98.78    5.43 
   7   1  -1    3.30    1.29 
   7   1   0  136.19    6.63 
   7   1   1   55.47    4.38 
   7   1   2    1.00    1.04 
   7   1   3   47.38    4.17 
   7   1   4   35.75    3.78 
   7   1   5    0.64    0.95 
   7   1   6   26.30    3.50 
   7   1   7   32.95    3.92 
   7   1   8    1.05    1.62 
   7   1   9   31.60    3.91 
   7   1  10   25.28    3.64 
   7   1  11    2.18    1.32 
   7   1  12   39.61    4.74 
   7   1  13    8.74    2.44 
   7   1  14    8.08    2.51 
   7   2  -4   37.16    3.23 
   7   2  -3   62.01    4.36 
   7   2  -2    0.04    0.97 
   7   2  -1   99.24    5.66 
   7   2   0  109.47    6.11 
   7   2   1    7.46    1.82 
   7   2   2   21.41    2.97 
   7   2   3   25.16    3.20 
   7   2   4   12.08    2.32 
   7   2   5   25.19    3.29 
   7   2   6   10.36    2.43 
   7   2   7    3.81    1.76 
   7   2   8   35.23    4.04 
   7   2   9    6.48    2.04 
   7   2  10   18.40    3.20 
   7   2  11   43.59    4.71 
   7   2  12    1.49    1.44 
   7   2  13   21.57    3.40 
   7   2  14   18.91    3.59 
   7   3  -4    0.62    0.88 
   7   3  -3   23.79    2.91 
   7   3  -2   39.01    3.61 
   7   3  -1   18.77    2.69 
   7   3   0   21.25    2.80 
   7   3   1   11.23    2.15 
   7   3   2    3.18    1.51 
   7   3   3   39.21    4.05 
   7   3   4   54.26    4.81 
   7   3   5    1.19    1.30 
   7   3   6   17.33    2.97 
   7   3   7   40.34    4.34 
   7   3   8    0.15    1.13 
   7   3   9   31.52    3.98 
   7   3  10   15.98    2.90 
   7   3  11   -0.30    1.17 
   7   3  12   27.10    3.95 
   7   3  13    3.10    1.74 
   7   3  14   -0.15    2.07 
   7   4  -4   43.75    4.06 
   7   4  -3   38.84    3.89 
   7   4  -2    2.18    1.39 
   7   4  -1   25.41    3.30 
   7   4   0   23.89    3.24 
   7   4   1    0.06    1.27 
   7   4   2   37.30    4.05 
   7   4   3   26.14    3.67 
   7   4   4    1.51    1.33 
   7   4   5   60.88    5.18 
   7   4   6   17.05    3.05 
   7   4   7    8.15    2.13 
   7   4   8   54.58    5.28 
   7   4   9    6.96    2.11 
   7   4  10    6.47    2.26 
   7   4  11   21.27    3.48 
   7   4  12    2.67    1.77 
   7   4  13    6.76    2.73 
   7   5  -4   22.52    3.13 
   7   5  -3   13.73    2.48 
   7   5  -2   46.94    4.29 
   7   5  -1    8.63    2.07 
   7   5   0    7.26    2.00 
   7   5   1   67.63    5.46 
   7   5   2    3.48    1.75 
   7   5   3   15.68    2.98 
   7   5   4   47.98    4.95 
   7   5   6   11.79    2.67 
   7   5   7   26.83    3.82 
   7   5   8    0.38    1.33 
   7   5   9   15.70    3.04 
   7   5  10   11.81    2.68 
   7   5  11    0.33    1.66 
   7   5  12   12.72    3.18 
   7   6  -3   52.12    4.79 
   7   6  -2    3.03    1.81 
   7   6  -1   13.21    2.81 
   7   6   0   36.49    4.16 
   7   6   1    2.10    1.89 
   7   6   2   32.86    4.25 
   7   6   3   32.36    4.17 
   7   6   4    1.45    1.66 
   7   6   5   29.07    4.09 
   7   6   6   16.25    3.45 
   7   6   7    0.40    1.15 
   7   6   8   22.47    3.82 
   7   6   9   13.20    3.09 
   7   6  10    2.47    1.85 
   7   6  11   20.17    4.02 
   7   7  -3    1.07    1.50 
   7   7  -2   61.24    5.70 
   7   7  -1   23.84    3.86 
   7   7   0    4.94    2.19 
   7   7   1   60.98    5.98 
   7   7   2   11.06    2.90 
   7   7   3    6.63    2.04 
   7   7   4   28.63    4.28 
   7   7   5   12.75    2.93 
   7   7   6   10.64    3.01 
   7   7   7   13.76    3.17 
   7   7   8    5.82    2.37 
   7   7   9    6.02    2.81 
   7   8  -3   53.62    5.67 
   7   8  -2    3.46    2.19 
   7   8  -1   17.13    3.40 
   7   8   0   37.16    4.91 
   7   8   1    4.06    2.70 
   7   8   2   29.85    4.64 
   7   8   3   17.59    3.60 
   7   8   4    1.94    1.87 
   7   8   5   11.16    3.01 
   7   8   6   12.11    3.07 
   7   8   7   -0.64    2.28 
   7   9  -3    2.31    2.05 
   7   9  -2   27.09    4.47 
   7   9  -1    6.29    2.74 
   7   9   0    2.33    1.96 
   7   9   1   16.98    3.69 
   7   9   2   17.39    3.69 
   7   9   3   -0.54    1.60 
   7   9   4   19.80    3.76 
   7  10  -2    7.35    2.55 
   7  10  -1    1.31    1.87 
   7  10   0   11.13    2.72 
  -8  11   3    7.30    3.72 
  -8  11   2    6.57    3.18 
  -8  11   1   14.99    4.20 
  -8  10   4   -2.53    2.80 
  -8  10   3    7.10    2.51 
  -8  10   2   16.86    3.71 
  -8  10   1    0.38    1.52 
  -8  10   0   15.59    3.60 
  -8  10  -1   11.45    3.33 
  -8  10  -2    1.78    2.55 
  -8  10  -3    7.63    3.46 
  -8  10  -4    8.69    3.84 
  -8   9   4   14.09    3.13 
  -8   9   3   11.67    2.89 
  -8   9   2    0.31    1.35 
  -8   9   1   20.44    4.10 
  -8   9   0   14.21    3.43 
  -8   9  -1    0.25    1.53 
  -8   9  -2   15.58    3.62 
  -8   9  -3   18.57    4.13 
  -8   9  -4    2.85    2.30 
  -8   9  -5   23.44    5.19 
  -8   9  -6    8.43    3.38 
  -8   9  -7    8.02    3.03 
  -8   8   4    4.30    1.77 
  -8   8   3    3.58    1.95 
  -8   8   2   19.68    3.93 
  -8   8   1   14.87    3.45 
  -8   8   0    6.41    2.48 
  -8   8  -1   30.36    4.81 
  -8   8  -2    9.38    3.29 
  -8   8  -3   27.00    4.95 
  -8   8  -4   34.40    5.65 
  -8   8  -5    0.51    1.99 
  -8   8  -6   18.69    4.62 
  -8   8  -7   14.12    4.03 
  -8   8  -8    3.18    2.43 
  -8   7   4   18.18    3.44 
  -8   7   3   15.65    3.26 
  -8   7   2    0.05    1.95 
  -8   7   1   32.19    4.93 
  -8   7   0   32.18    4.94 
  -8   7  -1    2.11    1.57 
  -8   7  -2   34.99    5.41 
  -8   7  -3   22.87    4.67 
  -8   7  -4    9.65    3.20 
  -8   7  -5   11.51    3.56 
  -8   7  -6    5.38    3.37 
  -8   7  -7    6.96    2.86 
  -8   7  -8   18.22    4.64 
  -8   7  -9    1.18    2.44 
  -8   7 -10    2.06    2.17 
  -8   6   4   36.49    4.76 
  -8   6   3    3.64    2.25 
  -8   6   2   47.46    5.56 
  -8   6   1   32.77    4.93 
  -8   6  -1   27.25    4.74 
  -8   6  -2    8.38    2.81 
  -8   6  -3   18.46    4.02 
  -8   6  -4   28.51    5.08 
  -8   6  -5    1.41    2.23 
  -8   6 -10   17.66    4.75 
  -8   6 -11    1.11    2.79 
  -8   5   4   29.50    3.95 
  -8   5   3   64.86    6.43 
  -8   5   2    5.02    2.09 
  -8   5   1   74.79    7.13 
   8  -5   1    1.33    2.15 
   8  -5   2   32.76    4.35 
   8  -5   3   17.22    3.11 
   8  -5   4    1.87    2.09 
   8  -5   5   22.75    3.95 
   8  -5   6   16.80    3.44 
   8  -5   7    2.36    1.68 
   8  -5   8   28.73    4.44 
   8  -5   9   10.31    2.77 
   8  -5  10    0.72    1.58 
   8  -5  11   40.36    5.07 
   8  -5  12    3.02    2.72 
  -8   4   4   22.41    3.43 
  -8   4   3    3.96    1.89 
   8  -4  -2   38.55    4.31 
   8  -4  -1   16.08    3.08 
   8  -4   0   15.38    3.08 
   8  -4   1   38.05    4.37 
   8  -4   2    4.88    2.17 
   8  -4   3   13.65    2.97 
   8  -4   4   39.10    4.70 
   8  -4   6    8.48    2.65 
   8  -4   7   39.39    5.09 
   8  -4   8    6.09    2.18 
   8  -4   9   13.49    3.15 
   8  -4  10   33.34    5.04 
   8  -4  12   12.20    3.24 
   8  -4  13   15.06    4.30 
   8  -3  -4   14.29    2.51 
   8  -3  -3   49.94    4.61 
   8  -3  -2    2.20    1.60 
   8  -3  -1    4.73    1.83 
   8  -3   0   58.05    5.12 
   8  -3   1    5.82    1.97 
   8  -3   2   15.29    2.73 
   8  -3   3   53.80    5.33 
   8  -3   4    3.47    1.86 
   8  -3   5   42.07    4.84 
   8  -3   6   20.94    3.67 
   8  -3   7    2.58    1.60 
   8  -3   8   23.81    3.99 
   8  -3   9   18.11    3.48 
   8  -3  10    0.70    1.75 
   8  -3  12    7.50    2.37 
   8  -3  13    1.61    2.69 
   8  -2  -3    0.35    1.15 
   8  -2  -2   48.81    4.46 
   8  -2  -1   28.20    3.43 
   8  -2   0    1.09    1.10 
   8  -2   1   24.21    3.29 
   8  -2   2   36.44    3.98 
   8  -2   3    1.56    1.42 
   8  -2   4   42.94    4.47 
   8  -2   5   28.27    3.70 
   8  -2   6    5.11    2.28 
   8  -2   7   43.17    4.67 
   8  -2   8    7.58    2.44 
   8  -2   9   13.72    2.90 
   8  -2  10   28.25    4.16 
   8  -2  11    7.06    2.45 
   8  -2  12   12.92    2.93 
   8  -2  13   12.72    3.52 
   8  -1  -3   65.23    4.74 
   8  -1  -2   21.35    2.98 
   8  -1  -1   24.18    3.06 
   8  -1   0   74.09    5.45 
   8  -1   1    1.51    1.50 
   8  -1   2   59.33    4.99 
   8  -1   3   51.24    4.75 
   8  -1   4    3.58    1.65 
   8  -1   5   31.78    3.95 
   8  -1   6   32.42    4.31 
   8  -1   7    0.06    1.15 
   8  -1   8   30.14    4.22 
   8  -1   9   16.37    3.17 
   8  -1  10    1.07    1.48 
   8  -1  11   21.42    3.63 
   8  -1  12   10.35    2.70 
   8  -1  13    2.99    2.42 
   8   0  -3    3.26    1.37 
   8   0  -2   49.55    4.22 
   8   0  -1   41.97    3.99 
   8   0   0    6.34    1.90 
   8   0   1  127.09    7.24 
   8   0   2   20.32    2.91 
   8   0   3    1.57    1.23 
   8   0   4   25.43    3.45 
   8   0   5   11.99    2.46 
   8   0   6    2.60    1.71 
   8   0   7   21.44    3.54 
   8   0   8   32.50    4.33 
   8   0   9    2.97    1.81 
   8   0  10   27.91    4.11 
   8   0  11   14.69    3.24 
   8   0  12    2.43    1.66 
   8   0  13   30.28    4.83 
   8   1  -3   84.94    5.25 
   8   1  -2   36.63    3.70 
   8   1  -1    5.30    1.55 
   8   1   0   36.15    3.70 
   8   1   1   24.96    3.24 
   8   1   2    2.71    1.29 
   8   1   3   43.38    4.39 
   8   1   4   11.35    2.42 
   8   1   5   11.85    2.45 
   8   1   6   31.96    3.93 
   8   1   7    3.14    1.69 
   8   1   8    4.00    1.83 
   8   1   9   40.09    4.57 
   8   1  10    0.49    1.56 
   8   1  11   14.13    3.07 
   8   1  12   29.20    4.31 
   8   1  13   -0.84    2.26 
   8   2  -3    9.67    1.99 
   8   2  -2   23.03    2.97 
   8   2  -1   40.18    3.88 
   8   2   0    0.84    1.10 
   8   2   1   21.55    3.01 
   8   2   2   24.84    3.32 
   8   2   3    4.10    1.61 
   8   2   4   23.43    3.30 
   8   2   5   33.49    4.13 
   8   2   6    0.44    1.08 
   8   2   7   32.55    4.21 
   8   2   8   32.39    4.27 
   8   2   9    3.75    1.70 
   8   2  10   28.79    3.99 
   8   2  11    8.35    2.45 
   8   2  12    1.47    2.19 
   8   3  -3   24.31    3.08 
   8   3  -2   16.73    2.73 
   8   3  -1    4.60    1.65 
   8   3   0   28.88    3.67 
   8   3   1   32.50    3.83 
   8   3   2    4.28    1.95 
   8   3   3   32.40    4.05 
   8   3   4   15.18    2.85 
   8   3   5    5.12    1.72 
   8   3   6   49.52    5.11 
   8   3   7   10.96    2.63 
   8   3   8    8.23    2.24 
   8   3   9   33.84    4.42 
   8   3  10   -0.82    1.15 
   8   3  11    9.82    2.92 
   8   3  12    5.29    2.84 
   8   4  -3   13.39    2.46 
   8   4  -2    6.71    2.03 
   8   4  -1   33.56    3.94 
   8   4   0   20.22    3.28 
   8   4   1    0.55    1.33 
   8   4   2   76.00    6.18 
   8   4   3    1.63    1.55 
   8   4   4   23.39    3.63 
   8   4   5   46.41    5.02 
   8   4   6   -0.74    1.49 
   8   4   7   37.58    4.54 
   8   4   8   17.58    3.41 
   8   4   9    0.19    1.35 
   8   4  10   20.77    4.00 
   8   4  11    6.25    2.70 
   8   5  -3   31.73    3.92 
   8   5  -2   55.43    5.33 
   8   5  -1    3.05    1.95 
   8   5   0   56.04    5.63 
   8   5   1   49.82    5.38 
   8   5   2    3.28    2.20 
   8   5   3   52.06    5.44 
   8   5   4   12.90    2.92 
   8   5   5    2.92    1.87 
   8   5   6   31.95    4.43 
   8   5   7    4.15    2.12 
   8   5   8    3.21    1.96 
   8   5   9   14.96    3.40 
   8   6  -2    0.60    1.64 
   8   6  -1   65.15    5.96 
   8   6   0    6.04    2.39 
   8   6   1   12.27    2.87 
   8   6   2   36.79    4.66 
   8   6   3   -0.02    1.75 
   8   6   4   11.89    2.95 
   8   6   6    4.28    2.19 
   8   6   7    8.88    2.88 
   8   6   8   11.04    3.22 
   8   7  -2   44.48    5.09 
   8   7  -1    1.39    1.83 
   8   7   0   24.97    3.97 
   8   7   1   28.97    4.39 
   8   7   2    2.07    1.99 
   8   7   3   17.80    3.76 
   8   7   4   12.40    3.64 
   8   7   5   -0.12    1.72 
   8   7   6   15.13    3.36 
   8   8  -2    7.36    2.67 
   8   8  -1   28.11    4.57 
   8   8   0   14.53    3.28 
   8   8   1    2.66    2.18 
   8   8   2   12.24    3.11 
   8   8   3   10.95    3.00 
   8   8   4    5.59    2.31 
   8   9  -2   15.73    3.10 
   8   9  -1    0.96    1.46 
   8   9   0   13.39    2.80 
  -9  10   3   14.52    4.01 
  -9  10   2    5.09    3.16 
  -9  10   1    0.70    2.36 
  -9   9   3    2.90    2.37 
  -9   9   2    5.19    2.45 
  -9   9   1   16.23    3.79 
  -9   9   0    0.40    1.82 
  -9   9  -1   10.40    3.62 
  -9   9  -2   18.39    4.48 
  -9   9  -3    0.28    2.83 
  -9   8   3   20.13    3.94 
  -9   8   2    9.78    2.84 
  -9   8   1   -0.78    1.43 
  -9   8   0   31.05    5.20 
  -9   8  -1   13.83    3.75 
  -9   8  -2    2.95    2.28 
  -9   8  -3   21.51    4.75 
  -9   8  -4    4.72    3.01 
  -9   8  -5   11.16    4.29 
  -9   8  -6    7.36    3.77 
  -9   7   3   10.81    3.02 
  -9   7   2    9.11    2.77 
  -9   7   1   34.07    5.05 
  -9   7   0    5.85    2.50 
  -9   7  -1   18.34    3.95 
  -9   7  -2   30.25    5.22 
  -9   7  -3    1.82    1.97 
  -9   7  -4   12.06    3.91 
  -9   7  -5   11.70    3.69 
  -9   7  -6    2.53    2.59 
  -9   7  -7    6.08    2.81 
  -9   6   3   21.32    4.11 
  -9   6   2   29.33    4.62 
  -9   6   1   -0.08    1.59 
  -9   6   0   29.54    4.91 
  -9   6  -1   12.41    3.29 
  -9   6  -2    2.48    1.82 
  -9   6  -3   21.35    4.69 
  -9   6  -4    6.37    2.86 
  -9   5   3   21.55    3.98 
  -9   5   2   14.58    3.32 
  -9   5   1   44.11    5.97 
   9  -5   1   15.78    3.49 
   9  -5   2   35.33    4.78 
   9  -5   3    4.15    2.06 
   9  -5   4    5.52    2.38 
   9  -5   5   39.76    5.49 
   9  -5   6    1.21    2.34 
   9  -5   7   11.00    3.31 
   9  -5   8   28.13    4.75 
   9  -5   9    1.02    2.48 
   9  -5  10   13.38    4.02 
   9  -4  -2   19.70    3.41 
   9  -4  -1    1.42    1.86 
   9  -4   0    8.23    2.60 
   9  -4   1   38.49    4.92 
   9  -4   2    4.46    2.24 
   9  -4   3   17.45    3.59 
   9  -4   4   34.92    4.96 
   9  -4   5    2.70    1.62 
   9  -4   6   35.78    5.16 
   9  -4   7   19.30    4.00 
   9  -4   8    1.92    2.03 
   9  -4   9   23.75    4.59 
   9  -4  10    3.46    3.40 
   9  -3  -3   21.41    3.27 
   9  -3  -2    4.33    2.03 
   9  -3  -1   26.64    3.87 
   9  -3   0   25.87    3.87 
   9  -3   1   -0.23    1.48 
   9  -3   2   42.51    5.03 
   9  -3   3    7.49    2.39 
   9  -3   4   11.90    3.06 
   9  -3   5   61.23    6.29 
   9  -3   6    6.04    2.51 
   9  -3   7   17.05    3.46 
   9  -3   8   28.43    4.50 
   9  -3   9    1.28    1.73 
   9  -3  10   18.86    4.18 
   9  -3  11    6.95    3.36 
   9  -2  -3    8.90    2.21 
   9  -2  -2   52.98    4.89 
   9  -2   0   17.85    3.18 
   9  -2   1   68.45    5.80 
   9  -2   2    1.33    1.89 
   9  -2   3   41.67    4.79 
   9  -2   4   38.29    4.73 
   9  -2   5   -0.57    1.19 
   9  -2   6   25.68    4.11 
   9  -2   7   13.93    3.03 
   9  -2   8    0.90    1.56 
   9  -2   9   19.66    3.56 
   9  -2  10   16.93    3.76 
   9  -2  11    2.40    2.67 
   9  -1  -2    0.42    1.39 
   9  -1  -1   75.63    5.83 
   9  -1   0   56.33    5.24 
   9  -1   1   -0.57    1.01 
   9  -1   2   51.46    5.26 
   9  -1   3   14.12    2.92 
   9  -1   4    4.91    1.97 
   9  -1   5   33.10    4.31 
   9  -1   6   10.13    2.68 
   9  -1   7    4.97    2.14 
   9  -1   9    5.40    2.06 
   9  -1  10    2.59    2.14 
   9  -1  11   15.49    3.93 
   9   0  -2   67.80    5.37 
   9   0  -1   28.35    3.74 
   9   0   0   16.58    3.04 
   9   0   1   25.84    3.49 
   9   0   2    0.80    1.79 
   9   0   3   12.97    2.82 
   9   0   4   23.29    3.68 
   9   0   5    0.15    1.23 
   9   0   6    9.93    2.66 
   9   0   7   25.11    3.99 
   9   0   9   15.80    3.30 
   9   0  10   28.54    4.38 
   9   0  11   -0.86    2.49 
   9   1  -1   27.98    3.60 
   9   1   0   32.67    3.99 
   9   1   1    0.34    1.23 
   9   1   2   32.40    4.02 
   9   1   3   31.45    4.01 
   9   1   4    1.55    1.67 
   9   1   5   20.56    3.29 
   9   1   6   16.00    3.03 
   9   1   7    0.78    1.49 
   9   1   8   30.74    4.28 
   9   1   9   15.65    3.49 
   9   1  10    9.11    3.37 
   9   2  -2   22.11    3.12 
   9   2  -1    9.01    2.35 
   9   2   0    7.74    2.23 
   9   2   1    7.39    2.15 
   9   2   2   29.85    3.87 
   9   2   3   12.39    2.82 
   9   2   4   27.93    3.89 
   9   2   5    5.80    2.05 
   9   2   6   12.15    2.76 
   9   2   7   31.82    4.36 
   9   2   8    1.36    1.75 
   9   2   9    8.30    2.82 
   9   2  10   20.48    3.94 
   9   3  -2    3.11    1.53 
   9   3  -1   18.47    3.05 
   9   3   0   27.03    3.77 
   9   3   1   -1.18    1.31 
   9   3   2   10.13    2.68 
   9   3   3   44.00    4.84 
   9   3   4    0.26    1.59 
   9   3   5   20.63    3.51 
   9   3   6   26.02    3.87 
   9   3   7   -0.14    1.28 
   9   3   8   27.04    4.34 
   9   3   9    7.20    2.71 
   9   4  -2   23.55    3.58 
   9   4  -1   57.23    5.42 
   9   4   0   -0.27    1.73 
   9   4   1   58.38    5.82 
   9   4   2   17.80    3.41 
   9   4   3    2.61    1.78 
   9   4   4   26.98    4.12 
   9   4   5    7.48    2.40 
   9   4   6    6.10    2.38 
   9   4   7   25.51    4.10 
   9   4   8    5.44    2.64 
   9   5  -2   20.47    3.38 
   9   5  -1   16.47    3.23 
   9   5   0   59.83    5.86 
   9   5   1    5.06    2.24 
   9   5   2   29.34    4.30 
   9   5   3   55.61    5.98 
   9   5   4    1.02    1.86 
   9   5   5    7.27    2.65 
   9   5   6   10.51    2.78 
   9   6  -1   25.40    4.10 
   9   6   0    0.66    2.11 
   9   6   1   16.79    3.57 
   9   6   2   11.51    3.08 
   9   6   3    1.81    1.64 
   9   6   5   10.61    2.75 
   9   7  -1    3.31    2.56 
   9   7   0   21.96    3.94 
   9   7   1    8.60    2.95 
   9   7   2    8.01    2.99 
   9   8  -1    8.14    2.24 
 -10   9   2   22.70    4.92 
 -10   8   2    9.04    3.52 
 -10   8   1   15.51    4.48 
 -10   8   0   26.02    5.56 
 -10   8  -1   -0.44    2.57 
 -10   7   2   24.62    4.81 
 -10   7   1   17.66    4.13 
 -10   7   0    8.60    3.05 
 -10   7  -1   25.63    5.01 
 -10   7  -2    8.18    3.66 
 -10   7  -3    9.75    4.20 
 -10   7  -4   14.68    4.72 
 -10   6   2    8.89    2.90 
 -10   6   1   11.34    3.44 
 -10   6   0   12.61    3.55 
 -10   6  -1    5.13    2.60 
 -10   6  -2   13.92    3.97 
 -10   6  -3   20.62    4.97 
 -10   6  -4    2.27    3.18 
 -10   5   2   20.83    3.99 
 -10   5   1   16.79    3.77 
  10  -5   1   12.88    3.72 
  10  -5   2   19.67    3.87 
  10  -5   3    1.84    2.19 
  10  -5   4   10.27    3.29 
  10  -5   6    1.62    2.26 
  10  -4  -2    5.06    2.38 
  10  -4  -1    1.89    1.93 
  10  -4   0   12.13    3.13 
  10  -4   1    5.68    2.53 
  10  -4   2    4.78    2.64 
  10  -4   3   40.56    5.53 
  10  -4   4   11.72    3.26 
  10  -4   5   12.95    3.63 
  10  -4   6   34.09    5.43 
  10  -4   7    8.91    3.14 
  10  -3  -2   14.87    3.29 
  10  -3  -1   66.99    6.54 
  10  -3   0    6.73    2.67 
  10  -3   1   32.94    4.63 
  10  -3   2   68.57    6.70 
  10  -3   3    0.91    2.06 
  10  -3   4   24.97    4.22 
  10  -3   5   11.19    3.12 
  10  -3   6    1.20    1.97 
  10  -3   7   29.40    4.76 
  10  -3   8    7.96    3.42 
  10  -2  -2   30.64    4.49 
  10  -2  -1    1.66    1.76 
  10  -2   0   49.37    5.49 
  10  -2   1   27.08    4.20 
  10  -2   2    8.48    2.68 
  10  -2   3   29.74    4.56 
  10  -2   4    5.88    2.21 
  10  -2   5    8.78    2.70 
  10  -2   6   14.54    3.56 
  10  -2   7    2.89    2.03 
  10  -1  -2   11.51    3.04 
  10  -1  -1   43.38    4.78 
  10  -1   0    4.82    1.99 
  10  -1   1   31.30    4.36 
  10  -1   2   17.08    3.38 
  10  -1   3    0.84    1.67 
  10  -1   4   19.75    3.61 
  10  -1   5    8.59    2.54 
  10  -1   6    0.86    1.96 
  10  -1   7    8.72    2.80 
  10  -1   8   17.96    4.25 
  10   0  -1    1.18    1.85 
  10   0   0   30.79    4.26 
  10   0   1    6.40    2.35 
  10   0   2    0.53    1.43 
  10   0   3   12.10    3.12 
  10   0   4   10.90    2.81 
  10   0   5    2.37    1.93 
  10   0   6   26.05    4.30 
  10   0   7   14.21    3.35 
  10   0   8    4.57    2.84 
  10   1  -1   18.60    3.35 
  10   1   0    6.25    2.32 
  10   1   1    6.57    2.13 
  10   1   2   24.25    3.95 
  10   1   3   16.51    3.44 
  10   1   4    9.84    2.70 
  10   1   5   47.46    5.71 
  10   1   6    4.77    2.23 
  10   1   7   13.27    3.15 
  10   2  -1    0.29    1.65 
  10   2   0   14.94    2.96 
  10   2   1   34.48    4.49 
  10   2   2   -0.26    1.74 
  10   2   3   19.66    3.54 
  10   2   4   25.62    4.13 
  10   2   5    2.28    2.24 
  10   2   6   23.21    3.86 
  10   3  -1   32.67    4.17 
  10   3   0   24.61    3.85 
  10   3   1    3.93    2.10 
  10   3   2   48.42    5.47 
  10   3   3    8.34    2.80 
  10   3   4   18.05    3.54 
  10   3   5   31.48    4.52 
  10   4  -1    5.73    2.46 
  10   4   0   25.92    3.96 
  10   4   1   36.89    4.68 
  10   4   2   -0.34    1.80 
  10   4   3   18.70    3.58 
  10   4   4   23.16    3.79 
  10   5  -1   40.32    4.78 
  10   5   0    9.20    2.61 
  10   5   1    2.55    2.12 
  10   5   2   24.62    4.03 
  10   6   0    0.41    1.34 
 -11   7   1    0.99    2.73 
 -11   6   1    9.16    4.51 
 -11   6   0   12.45    4.42 
 -11   6  -1    0.50    3.19 
 -11   5   1    6.17    3.64 
  11  -5   1   29.86    5.06 
  11  -5   2    5.83    3.02 
  11  -4   0   20.52    4.31 
  11  -4   1    0.46    2.31 
  11  -4   2   25.65    4.89 
  11  -4   3   22.87    4.40 
  11  -3  -1   29.54    4.64 
  11  -3   0    5.28    2.94 
  11  -3   1   51.92    6.14 
  11  -3   2    3.50    2.69 
  11  -3   3    7.39    2.72 
  11  -3   4   12.74    3.00 
  11  -2  -1   18.60    3.77 
  11  -2   0   25.40    4.50 
  11  -2   1    2.19    2.39 
  11  -2   2   25.80    4.71 
  11  -2   3    9.81    3.24 
  11  -2   4   -1.12    1.43 
  11  -1  -1    7.56    2.66 
  11  -1   0    0.48    2.38 
  11  -1   1   21.93    3.97 
  11  -1   2    6.86    2.78 
  11  -1   3    0.58    1.87 
  11  -1   4   22.53    3.80 
  11   0   0   13.66    3.59 
  11   0   1   -0.19    1.57 
  11   0   2    3.78    2.28 
  11   0   3   18.88    3.73 
  11   0   4    4.83    2.00 
  11   1   0    1.41    2.32 
  11   1   1   18.70    3.55 
  11   1   2   30.05    4.57 
  11   1   3    3.61    2.21 
  11   2   0   30.52    4.56 
  11   2   1   13.16    2.97 
  11   2   2   19.17    3.47 
  11   3   0   -0.15    1.29 
  11   3   1   15.85    3.13 
   0   0   1    0.88    0.20 
   0   0   2  171.30    3.31 
   0   0   3  598.94    8.01 
   0   0   4    0.29    0.50 
   0   0   5  247.30    6.14 
   0   0   6   37.74    2.53 
   0   0   7   16.65    1.90 
   0   0   8   55.70    3.64 
   0   0   9   27.92    2.71 
   0   0  10    0.93    1.01 
   0   0  11   39.29    3.58 
   0   0  12   81.85    5.45 
   0   0  13    5.80    1.74 
   0   0  14   42.75    4.29 
   0   0  15   48.44    4.91 
   0   0  16    4.82    1.94 
   0   0  17   21.05    3.38 
   0   0  18    9.02    2.83 
   0   0  19    3.36    1.47 
   0  -1  19   22.53    3.36 
   0  -1  18   15.39    3.27 
   0  -1  17    0.95    1.76 
   0  -1  16   31.28    4.15 
   0  -1  15    8.14    2.34 
   0  -1  14    4.35    1.75 
   0  -1  13   22.95    3.08 
   0  -1  12   19.43    2.72 
   0  -1  11   16.58    2.50 
   0  -1  10   55.04    4.14 
   0  -1   9   11.97    1.94 
   0  -1   8   25.33    2.55 
   0  -1   7  281.00    7.64 
   0  -1   6   29.20    2.32 
   0  -1   5  133.13    4.53 
   0  -1   4  329.92    6.61 
   0  -1   3    1.19    0.47 
   0  -1   2  145.34    3.30 
   0  -1   1  258.54    3.86 
   0  -1   0    8.04    0.52 
   0  -1  -1  153.58    2.51 
   0  -1  -2   56.14    1.80 
   0   1   3  120.26    3.41 
   0   1   4  168.66    4.59 
   0   1   5   19.28    1.70 
   0   1   6   28.91    2.33 
   0   1   7    3.76    1.04 
   0   1   8   36.21    2.92 
   0   1   9   14.51    2.05 
   0   1  10   39.85    3.56 
   0   1  11   50.82    4.13 
   0   1  12    8.56    1.91 
   0   1  13   57.51    4.60 
   0   1  14   15.21    2.63 
   0   1  15   11.39    2.51 
   0   1  16   39.44    4.44 
   0   1  17    0.50    1.55 
   0   1  18    7.67    2.51 
   0  -2  18   13.14    3.30 
   0  -2  17   11.89    2.96 
   0  -2  16    6.55    2.55 
   0  -2  15    8.47    2.35 
   0  -2  14   18.24    3.15 
   0  -2  13    1.69    1.40 
   0  -2  12    6.65    1.76 
   0  -2  11   51.30    4.23 
   0  -2  10    4.95    1.48 
   0  -2   9   18.59    2.50 
   0  -2   8   94.70    4.97 
   0  -2   7    5.96    1.29 
   0  -2   6  111.98    4.67 
   0  -2   5  133.74    4.82 
   0  -2   4   10.53    1.30 
   0  -2   3  217.88    5.24 
   0  -2   2   58.45    2.34 
   0  -2   1  101.02    2.76 
   0  -2   0   30.45    1.42 
   0  -2  -1   12.68    0.91 
   0  -2  -2    6.16    0.72 
   0  -2  -3   73.89    2.61 
   0  -2  -4   21.06    1.60 
   0   2   5   48.62    2.83 
   0   2   6   60.10    3.41 
   0   2   7   28.54    2.53 
   0   2   8   37.75    3.05 
   0   2   9   78.86    4.55 
   0   2  10    7.22    1.52 
   0   2  11   19.68    2.72 
   0   2  12   62.64    4.87 
   0   2  13   -1.19    1.05 
   0   2  14   19.64    3.08 
   0   2  15   26.63    3.51 
   0   2  16    0.40    1.48 
   0   2  17   17.56    3.08 
   0  -3  18    7.57    2.64 
   0  -3  17    3.30    2.06 
   0  -3  16    7.33    2.51 
   0  -3  15   27.22    3.84 
   0  -3  14    2.59    1.81 
   0  -3  13   22.60    3.30 
   0  -3  12   33.17    3.80 
   0  -3  11   -0.12    0.85 
   0  -3  10   63.23    4.60 
   0  -3   9   30.47    3.16 
   0  -3   8   10.16    1.85 
   0  -3   7  276.40    8.23 
   0  -3   6    9.77    1.55 
   0  -3   5   13.23    1.67 
   0  -3   4  281.51    6.88 
   0  -3   3   26.74    1.96 
   0  -3   2  183.72    4.73 
   0  -3   1  149.33    4.13 
   0  -3   0   29.77    1.79 
   0  -3  -1  137.40    3.80 
   0  -3  -2    6.22    0.88 
   0  -3  -3   60.29    2.63 
   0  -3  -4   44.82    2.53 
   0  -3  -5  166.39    5.11 
   0   3   7   68.22    4.00 
   0   3   8  188.70    7.09 
   0   3   9   11.08    1.77 
   0   3  10  101.50    5.62 
   0   3  11   46.44    3.96 
   0   3  12    9.02    2.08 
   0   3  13   58.96    4.96 
   0   3  14    7.39    2.24 
   0   3  15    2.75    1.88 
   0   3  16   18.08    3.13 
   0  -4  17    7.23    2.53 
   0  -4  16    7.09    2.64 
   0  -4  15    2.36    1.94 
   0  -4  14   27.15    3.86 
   0  -4  13    5.13    1.79 
   0  -4  12   13.22    2.56 
   0  -4  11   94.44    6.24 
   0  -4  10    7.05    1.88 
   0  -4   9   64.64    4.74 
   0  -4   8  101.06    5.61 
   0  -4   7    6.40    1.49 
   0  -4   6  121.18    5.42 
   0  -4   5   44.40    3.11 
   0  -4   4    1.49    0.81 
   0  -4   3  114.96    4.37 
   0  -4   2   71.81    3.44 
   0  -4   1    2.28    0.75 
   0  -4   0   78.18    3.16 
   0  -4  -1  127.49    4.18 
   0  -4  -2   68.78    3.04 
   0  -4  -3  165.55    4.83 
   0  -4  -4   75.46    3.40 
   0  -4  -5   25.25    2.17 
   0  -4  -6  177.35    5.98 
   0  -4  -7   31.28    2.75 
   0   4   8   25.69    2.78 
   0   4   9   99.23    5.50 
   0   4  10    0.89    1.07 
   0   4  11   24.56    3.01 
   0   4  12   47.42    4.49 
   0   4  13    0.07    1.50 
   0   4  14   14.02    2.70 
   0   4  15    7.11    2.17 
   0  -5  17    0.29    1.49 
   0  -5  16   11.07    2.97 
   0  -5  15   34.01    4.43 
   0  -5  14    1.19    1.71 
   0  -5  13   23.44    3.43 
   0  -5  12   11.39    2.49 
   0  -5  11    0.54    1.28 
   0  -5  10   95.53    6.08 
   0  -5   9    6.25    1.85 
   0  -5   8    1.92    1.19 
   0  -5   7   53.16    3.89 
   0  -5   6   35.21    3.03 
   0  -5   5   12.95    1.92 
   0  -5   4   68.10    3.98 
   0  -5   3   53.69    3.37 
   0  -5   2   14.76    1.70 
   0  -5   1   74.82    3.62 
   0  -5   0   28.06    2.21 
   0  -5  -1   29.47    2.28 
   0  -5  -2  177.39    5.43 
   0  -5  -3    0.50    0.57 
   0  -5  -4   49.65    3.00 
   0  -5  -5  118.97    4.83 
   0  -5  -6    1.71    0.89 
   0  -5  -7   45.57    3.38 
   0  -5  -8   52.34    3.80 
   0   5   9    2.71    1.41 
   0   5  10   32.22    3.38 
   0   5  11   36.92    3.93 
   0   5  12    0.17    1.26 
   0   5  13   27.19    3.62 
   0   5  14    7.79    2.73 
   0  -6  16    4.74    2.37 
   0  -6  15    2.82    2.03 
   0  -6  14   46.14    5.16 
   0  -6  13    5.57    2.32 
   0  -6  12    4.36    1.90 
   0  -6  11   67.36    5.46 
   0  -6  10   17.64    2.65 
   0  -6   9    6.52    1.87 
   0  -6   8   31.70    3.37 
   0  -6   7   22.12    2.95 
   0  -6   6   29.71    3.16 
   0  -6   5   79.49    4.65 
   0  -6   4   21.02    2.42 
   0  -6   3   57.62    3.65 
   0  -6   2  184.95    6.40 
   0  -6   1    1.42    0.89 
   0  -6   0   80.75    4.03 
   0  -6  -1  145.31    5.53 
   0  -6  -2   15.83    1.86 
   0  -6  -3  100.64    4.63 
   0  -6  -4   95.90    4.45 
   0  -6  -5    1.37    0.99 
   0  -6  -6   83.11    4.46 
   0  -6  -7   16.23    2.23 
   0  -6  -8    2.93    1.26 
   0   6  10   31.37    3.61 
   0   6  11   12.10    2.51 
   0   6  12   22.95    3.46 
   0  -7  15   21.57    3.92 
   0  -7  14    2.85    2.14 
   0  -7  13   13.28    2.85 
   0  -7  12   33.65    4.28 
   0  -7  11    2.42    1.65 
   0  -7  10   24.49    3.65 
   0  -7   9   41.30    4.25 
   0  -7   8    0.12    1.22 
   0  -7   7   51.02    4.42 
   0  -7   6   53.81    4.21 
   0  -7   5    8.13    1.94 
   0  -7   4   23.41    2.67 
   0  -7   3   39.98    3.52 
   0  -7   2   26.32    2.62 
   0  -7   1   89.46    4.58 
   0  -7   0   29.38    2.70 
   0  -7  -1   23.87    2.50 
   0  -7  -2   97.49    4.84 
   0  -7  -3   10.50    1.73 
   0  -7  -4   13.39    1.90 
   0  -7  -5   60.27    4.06 
   0  -7  -6    7.13    1.58 
   0  -7  -7   15.79    2.34 
   0  -7  -8   28.95    3.15 
   0  -7  -9   14.31    2.36 
   0   7  10   22.00    3.39 
   0   7  11   12.68    2.74 
   0  -8  14    7.49    2.70 
   0  -8  13   10.47    3.05 
   0  -8  12    1.14    1.56 
   0  -8  11    8.54    2.24 
   0  -8  10   18.16    3.20 
   0  -8   9    9.83    2.50 
   0  -8   8   25.37    3.39 
   0  -8   7   11.02    2.41 
   0  -8   6   36.35    3.93 
   0  -8   5   61.18    4.55 
   0  -8   4    0.59    1.31 
   0  -8   3   37.65    3.43 
   0  -8   2   64.49    4.49 
   0  -8   1    0.29    0.89 
   0  -8   0   15.85    2.23 
   0  -8  -1   25.61    2.81 
   0  -8  -2    0.69    1.08 
   0  -8  -3   27.42    2.96 
   0  -8  -4   26.36    2.87 
   0  -8  -5    5.22    1.55 
   0  -8  -6   31.31    3.32 
   0  -8  -7   13.82    2.20 
   0  -8  -8    1.00    1.12 
   0  -8  -9   60.50    4.71 
   0  -9  13   10.45    3.03 
   0  -9  12   21.84    3.89 
   0  -9  11    6.12    2.03 
   0  -9  10   13.99    2.81 
   0  -9   9   43.47    4.91 
   0  -9   8    0.76    1.75 
   0  -9   7   32.75    3.90 
   0  -9   6   34.64    3.85 
   0  -9   5   -0.12    1.26 
   0  -9   4   40.62    3.92 
   0  -9   3   23.45    3.03 
   0  -9   2    1.29    1.35 
   0  -9   1   32.23    3.46 
   0  -9   0   16.54    2.54 
   0  -9  -1    2.48    1.36 
   0  -9  -2   36.81    3.53 
   0  -9  -3   29.85    3.24 
   0  -9  -4    2.26    1.37 
   0  -9  -5   38.37    3.58 
   0  -9  -6   25.59    3.13 
   0  -9  -7   43.99    4.12 
   0  -9  -8   74.49    5.43 
   0 -10  12    1.13    2.24 
   0 -10  11   17.18    3.55 
   0 -10  10   19.89    3.71 
   0 -10   9    7.20    2.13 
   0 -10   8   37.04    4.23 
   0 -10   7   12.45    2.68 
   0 -10   6    2.05    1.41 
   0 -10   5   33.04    3.93 
   0 -10   4    5.54    2.03 
   0 -10   3    2.36    1.54 
   0 -10   2   49.19    4.42 
   0 -10   1   12.81    2.46 
   0 -10   0   20.77    2.90 
   0 -10  -1   75.36    5.30 
   0 -10  -2   20.23    2.81 
   0 -10  -3   48.69    4.32 
   0 -10  -4   47.91    4.25 
   0 -10  -5    1.33    1.24 
   0 -10  -6   46.49    4.32 
   0 -11  10   10.61    2.92 
   0 -11   9   22.94    3.65 
   0 -11   8    1.91    1.44 
   0 -11   7    9.66    2.43 
   0 -11   6   15.13    2.72 
   0 -11   5    2.36    1.63 
   0 -11   4   22.35    3.34 
   0 -11   3   22.52    3.24 
   0 -11   2    4.37    1.96 
   0 -11   1   18.08    3.10 
   0 -11   0   26.32    3.43 
   0 -11  -1    0.66    1.24 
   0 -11  -2   23.27    3.29 
   0 -11  -3   16.39    2.74 
   0 -11  -4    9.80    2.25 
   0 -11  -5   34.63    3.81 
   0 -12   8   11.21    2.97 
   0 -12   7   13.37    2.96 
   0 -12   6    2.34    1.75 
   0 -12   5   14.20    2.73 
   0 -12   4   17.35    3.06 
   0 -12   3   -0.05    1.26 
   0 -12   2   21.80    3.12 
   0 -12   1   20.73    3.20 
   0 -12   0   18.10    3.08 
   0 -12  -1   32.80    3.95 
   0 -12  -2    5.77    2.09 
   0 -12  -3   13.71    2.72 
   0 -13   6   19.04    3.84 
   0 -13   5    6.47    2.64 
   0 -13   4   12.09    2.85 
   0 -13   3   16.08    3.04 
   0 -13   2    5.28    1.83 
   0 -13   1   24.77    3.61 
   0 -13   0   14.91    2.75 
   0 -13  -1   -0.84    1.23 
   0 -14   1    2.99    2.39 
   1 -14  -3   -1.42    2.17 
   1 -14  -1    7.60    3.45 
   1 -14   0    1.59    2.56 
   1 -14   1   10.13    3.10 
   1 -13  -4    1.64    1.71 
   1 -13  -3   27.41    3.78 
   1 -13  -2    5.22    2.01 
   1 -13  -1    6.82    2.33 
   1 -13   0   14.71    2.88 
   1 -13   1    2.62    1.77 
   1 -13   2   12.83    2.76 
   1 -13   3   14.83    3.04 
   1 -13   4    0.92    1.57 
   1 -13   5   18.84    3.76 
   1 -13   6   10.57    3.16 
   1 -12  -6    4.11    1.82 
   1 -12  -5   25.47    3.49 
   1 -12  -4   25.32    3.31 
   1 -12  -3    1.75    1.57 
   1 -12  -2   41.72    4.50 
   1 -12  -1   22.55    3.30 
   1 -12   0    4.13    1.68 
   1 -12   1   39.61    4.28 
   1 -12   2    9.19    2.35 
   1 -12   3    4.17    1.69 
   1 -12   4   10.05    2.41 
   1 -12   5   12.76    2.75 
   1 -12   6    2.87    1.83 
   1 -12   7   10.99    2.60 
   1 -12   8    7.10    2.65 
   1 -11  -8   13.74    2.75 
   1 -11  -6   58.95    5.27 
   1 -11  -5   24.93    3.50 
   1 -11  -4   11.96    2.70 
   1 -11  -3   19.05    3.07 
   1 -11  -2   15.03    2.99 
   1 -11  -1   13.27    2.81 
   1 -11   0   22.74    3.22 
   1 -11   1    1.53    1.52 
   1 -11   2    7.01    2.09 
   1 -11   3   25.59    3.49 
   1 -11   4   -0.05    1.21 
   1 -11   5    5.96    1.97 
   1 -11   6   27.74    3.93 
   1 -11   7    3.72    1.80 
   1 -11   8   14.01    2.99 
   1 -11   9   25.40    3.95 
   1 -11  10    0.91    2.30 
   1 -10  -9   33.89    4.12 
   1 -10  -8   12.30    2.62 
   1 -10  -7   27.90    3.60 
   1 -10  -6    6.43    2.09 
   1 -10  -5   17.29    2.79 
   1 -10  -4   30.58    3.67 
   1 -10  -3    0.23    1.27 
   1 -10  -2   16.46    2.79 
   1 -10  -1   21.80    3.00 
   1 -10   0    2.16    1.37 
   1 -10   1    7.70    2.22 
   1 -10   2   29.87    3.55 
   1 -10   4   36.54    3.90 
   1 -10   5   31.71    4.05 
   1 -10   6    1.25    1.41 
   1 -10   7   29.63    4.07 
   1 -10   8   20.14    3.31 
   1 -10   9    2.04    1.81 
   1 -10  10   34.44    4.48 
   1 -10  11    3.52    2.00 
   1 -10  12    2.99    2.23 
   1  -9 -11   31.84    4.26 
   1  -9 -10    4.94    1.98 
   1  -9  -9   18.84    3.07 
   1  -9  -8   28.40    3.70 
   1  -9  -7    2.91    1.51 
   1  -9  -6   27.09    3.30 
   1  -9  -5   21.21    2.89 
   1  -9  -4    2.59    1.40 
   1  -9  -3   18.64    2.59 
   1  -9  -2    6.58    1.83 
   1  -9  -1    9.07    2.01 
   1  -9   0   34.78    3.49 
   1  -9   1   17.97    2.68 
   1  -9   2    0.16    1.05 
   1  -9   3   72.15    5.05 
   1  -9   4   33.87    3.75 
   1  -9   5    3.08    1.59 
   1  -9   6   67.88    5.37 
   1  -9   7    4.16    1.77 
   1  -9   8   24.74    3.52 
   1  -9   9   30.40    4.14 
   1  -9  10    0.10    1.69 
   1  -9  11   10.74    2.88 
   1  -9  12    3.87    2.32 
   1  -9  13    1.12    2.07 
  -1   8  12   13.99    3.38 
  -1   8  11    4.58    2.26 
   1  -8 -10   21.12    3.29 
   1  -8  -9    2.50    1.55 
   1  -8  -8   21.96    3.04 
   1  -8  -7   32.79    3.49 
   1  -8  -6    9.02    2.14 
   1  -8  -5    7.63    1.71 
   1  -8  -4   57.89    4.32 
   1  -8  -3    4.91    1.69 
   1  -8  -2    5.14    1.59 
   1  -8  -1  143.70    6.56 
   1  -8   0   17.84    2.52 
   1  -8   1   41.97    3.57 
   1  -8   2   75.55    4.87 
   1  -8   3    4.34    1.49 
   1  -8   4   99.69    5.75 
   1  -8   5   26.17    3.35 
   1  -8   6    0.57    1.24 
   1  -8   7   80.13    5.88 
   1  -8   8   17.77    3.11 
   1  -8   9   11.85    2.44 
   1  -8  11   17.54    3.68 
   1  -8  12   10.74    2.81 
   1  -8  13   17.60    3.52 
   1  -8  14   14.07    3.49 
   1  -8  15    1.91    1.66 
  -1   7  14   21.84    3.63 
  -1   7  13    9.50    2.90 
  -1   7  12   22.58    3.71 
  -1   7  11   22.73    3.61 
   1  -7 -10    1.79    1.46 
   1  -7  -9   30.77    3.46 
   1  -7  -8   20.91    2.88 
   1  -7  -7   -0.04    1.11 
   1  -7  -6   10.77    1.97 
   1  -7  -5   78.41    4.82 
   1  -7  -4    0.70    1.04 
   1  -7  -3   53.46    3.74 
   1  -7  -2   85.03    4.68 
   1  -7  -1    0.58    0.87 
   1  -7   0  163.78    6.61 
   1  -7   1   56.98    3.88 
   1  -7   2    8.01    1.62 
   1  -7   3   94.71    5.09 
   1  -7   4    7.10    1.79 
   1  -7   5   24.08    2.77 
   1  -7   6   32.28    3.46 
   1  -7   7    6.89    1.86 
   1  -7   8   17.61    2.95 
   1  -7   9   19.54    2.99 
   1  -7  10   12.35    2.43 
   1  -7  11    7.12    2.35 
   1  -7  12   36.34    4.52 
   1  -7  13    3.16    1.76 
   1  -7  14    4.53    2.15 
   1  -7  15   31.83    5.08 
   1  -7  16   -0.28    1.48 
  -1   6  15   24.73    4.07 
  -1   6  14    2.77    1.98 
  -1   6  13   10.30    2.62 
  -1   6  12   26.05    3.77 
  -1   6  11    2.32    1.63 
  -1   6  10   31.14    3.77 
   1  -6  -9   19.27    2.78 
   1  -6  -8    0.60    0.96 
   1  -6  -7   76.59    4.99 
   1  -6  -6   25.91    2.68 
   1  -6  -5   -0.32    0.76 
   1  -6  -4  145.61    6.00 
   1  -6  -3   53.22    3.58 
   1  -6  -2   23.98    2.32 
   1  -6  -1  152.02    5.78 
   1  -6   0   33.40    2.73 
   1  -6   1   50.67    3.37 
   1  -6   2   75.02    4.18 
   1  -6   3    3.53    1.12 
   1  -6   4   53.83    3.69 
   1  -6   5   41.75    3.49 
   1  -6   6    0.51    0.98 
   1  -6   7   13.81    2.25 
   1  -6   8   25.28    3.22 
   1  -6   9    1.45    1.39 
   1  -6  10   21.26    3.27 
   1  -6  11   47.18    4.63 
   1  -6  12    0.88    1.47 
   1  -6  13   25.59    3.75 
   1  -6  14   27.77    3.91 
   1  -6  15   -0.18    1.52 
   1  -6  16   26.95    4.41 
  -1   5  16    7.95    2.59 
  -1   5  15    2.59    2.31 
  -1   5  14   27.88    4.04 
  -1   5  12    5.65    1.94 
  -1   5  11   58.04    5.20 
  -1   5  10    3.26    1.42 
  -1   5   9    8.19    2.10 
   1  -5  -8  127.13    6.25 
   1  -5  -7   22.28    2.54 
   1  -5  -6   54.37    3.66 
   1  -5  -5   88.26    4.40 
   1  -5  -4   15.72    1.92 
   1  -5  -3   95.76    4.34 
   1  -5  -2   87.77    4.05 
   1  -5  -1    2.30    0.95 
   1  -5   0  128.22    4.90 
   1  -5   1   42.68    2.77 
   1  -5   2   11.54    1.57 
   1  -5   3   55.04    3.36 
   1  -5   4   71.53    4.18 
   1  -5   5   18.45    2.36 
   1  -5   6   47.16    3.67 
   1  -5   7   72.80    5.04 
   1  -5   8    0.48    0.86 
   1  -5   9   73.74    5.01 
   1  -5  10   38.64    3.77 
   1  -5  11    0.67    1.35 
   1  -5  12   54.18    4.96 
   1  -5  13    7.27    2.23 
   1  -5  14   12.60    2.92 
   1  -5  15   32.65    4.49 
   1  -5  16    0.78    1.72 
   1  -5  17   17.50    3.70 
  -1   4  17    4.59    2.40 
  -1   4  16    7.33    2.36 
  -1   4  15   10.98    2.55 
  -1   4  14    4.72    1.93 
  -1   4  13    5.19    1.99 
  -1   4  12   46.82    4.47 
  -1   4  11    4.05    1.63 
  -1   4  10   17.07    2.76 
  -1   4   9   55.48    4.45 
  -1   4   8    2.17    1.17 
   1  -4  -7  143.81    6.06 
   1  -4  -6   91.60    4.50 
   1  -4  -5    5.12    1.23 
   1  -4  -4  183.53    5.77 
   1  -4  -3   60.53    3.15 
   1  -4  -2   36.17    2.45 
   1  -4  -1  138.63    4.63 
   1  -4   0   59.13    2.95 
   1  -4   1    2.09    0.80 
   1  -4   2   76.61    3.59 
   1  -4   3   66.00    3.45 
   1  -4   4   12.98    1.72 
   1  -4   5  159.79    5.88 
   1  -4   6   13.82    1.86 
   1  -4   7   30.31    2.90 
   1  -4   8  129.14    6.20 
   1  -4   9    0.68    0.95 
   1  -4  10   54.32    4.33 
   1  -4  11   54.21    4.52 
   1  -4  12    0.09    1.21 
   1  -4  13   32.14    3.90 
   1  -4  14   15.52    2.84 
   1  -4  15   -0.08    1.36 
   1  -4  16   12.83    2.91 
   1  -4  17    2.70    2.26 
   1  -4  18    0.72    1.64 
  -1   3  18   -1.15    1.85 
  -1   3  17    9.72    2.78 
  -1   3  16   17.43    3.42 
  -1   3  15    0.25    1.70 
  -1   3  14   34.47    4.22 
  -1   3  13    6.09    1.89 
  -1   3  12    0.79    1.08 
  -1   3  11  114.19    6.53 
  -1   3  10   24.98    3.12 
  -1   3   9    8.57    1.77 
  -1   3   8  121.01    5.85 
  -1   3   7   70.02    4.33 
   1  -3  -6   31.12    2.65 
   1  -3  -5   32.72    2.47 
   1  -3  -4   25.82    2.12 
   1  -3  -3  122.70    4.11 
   1  -3  -2  105.13    3.61 
   1  -3  -1    1.40    0.53 
   1  -3   0    1.86    0.60 
   1  -3   1   74.09    3.00 
   1  -3   2   74.94    3.13 
   1  -3   3   85.76    3.52 
   1  -3   4  195.56    5.76 
   1  -3   5    0.40    0.65 
   1  -3   6   93.50    4.42 
   1  -3   7   87.38    4.56 
   1  -3   8   12.82    2.10 
   1  -3   9  116.67    6.03 
   1  -3  10   13.49    2.17 
   1  -3  11    6.36    1.65 
   1  -3  12   43.90    4.14 
   1  -3  13    5.89    1.80 
   1  -3  14    8.54    2.03 
   1  -3  15    6.85    2.41 
   1  -3  16    8.81    2.48 
   1  -3  17   12.76    3.37 
   1  -3  18    6.83    2.59 
  -1   2  19    0.98    1.08 
  -1   2  18   24.20    3.99 
  -1   2  17    8.25    2.79 
  -1   2  16    3.67    1.95 
  -1   2  15   56.31    5.49 
  -1   2  14    3.72    1.72 
  -1   2  13   29.88    3.62 
  -1   2  12   48.71    4.34 
  -1   2  11   10.54    2.31 
  -1   2  10   57.44    4.36 
  -1   2   9   34.13    3.21 
  -1   2   8    4.85    1.23 
  -1   2   7   66.23    4.09 
  -1   2   6   43.44    3.13 
  -1   2   5    1.50    0.77 
   1  -2  -4  142.95    4.46 
   1  -2  -3  264.35    5.63 
   1  -2  -2   87.05    2.92 
   1  -2  -1  144.76    3.56 
   1  -2   0  279.06    4.97 
   1  -2   1  334.15    5.54 
   1  -2   2  626.87    8.37 
   1  -2   3   89.54    3.16 
   1  -2   4   15.56    1.51 
   1  -2   5  182.21    5.52 
   1  -2   6   31.15    2.39 
   1  -2   7   21.37    2.27 
   1  -2   8  105.24    5.07 
   1  -2   9   32.02    3.04 
   1  -2  10   34.76    3.31 
   1  -2  11   28.26    3.14 
   1  -2  12    7.03    1.97 
   1  -2  13   37.41    3.96 
   1  -2  14   21.87    3.23 
   1  -2  15   -0.14    1.56 
   1  -2  16   17.99    3.32 
   1  -2  17   22.41    3.67 
   1  -2  18    0.51    2.12 
   1  -2  19   10.54    2.12 
  -1   1  19   15.79    2.91 
  -1   1  18    1.84    1.81 
  -1   1  17   18.01    3.41 
  -1   1  16   23.78    3.79 
  -1   1  15    0.79    1.60 
  -1   1  14   42.09    4.34 
  -1   1  13   36.28    3.99 
  -1   1  12    0.90    1.10 
  -1   1  11   62.20    4.65 
  -1   1  10   30.16    3.23 
  -1   1   9   13.53    1.97 
  -1   1   8   80.35    4.47 
  -1   1   7   24.45    2.44 
  -1   1   6   46.67    3.14 
  -1   1   5  206.24    6.13 
  -1   1   4   45.77    2.65 
   1  -1  -2  414.41    6.14 
   1  -1  -1   70.20    2.09 
   1  -1   0   12.76    0.82 
   1  -1   1  507.19    6.03 
   1  -1   2    5.28    0.65 
   1  -1   3   87.45    2.81 
   1  -1   4  186.28    4.64 
   1  -1   5    4.48    0.96 
   1  -1   6  158.57    5.11 
   1  -1   7    7.37    1.39 
   1  -1   8   20.24    2.31 
   1  -1   9   54.35    3.77 
   1  -1  10   37.82    3.39 
   1  -1  11    0.43    0.91 
   1  -1  12   54.57    4.44 
   1  -1  13   60.53    4.84 
   1  -1  14    1.52    1.28 
   1  -1  15   31.46    3.92 
   1  -1  16   21.61    3.32 
   1  -1  17   10.98    2.81 
   1  -1  18   22.71    3.79 
  -1   0  18   25.77    4.02 
  -1   0  17    8.93    2.54 
  -1   0  16    3.35    2.00 
  -1   0  15   26.29    3.65 
  -1   0  14   18.48    3.13 
  -1   0  13   11.27    2.41 
  -1   0  12   28.21    3.30 
  -1   0  11   24.06    3.00 
  -1   0  10   22.75    2.84 
  -1   0   9   91.68    5.01 
  -1   0   8   14.72    2.11 
  -1   0   7    5.51    1.27 
  -1   0   6  226.49    6.70 
  -1   0   5    0.85    0.56 
  -1   0   4   68.61    3.12 
  -1   0   3  279.67    5.68 
  -1   0   2   12.14    1.03 
  -1   0   1  335.65    4.83 
   1   0   0   99.93    1.82 
   1   0   1    7.80    0.41 
   1   0   2  105.60    2.17 
   1   0   3  107.16    2.73 
   1   0   4    0.94    0.46 
   1   0   5   55.86    2.64 
   1   0   6   12.75    1.46 
   1   0   7   37.00    2.64 
   1   0   8   55.94    3.50 
   1   0   9   28.97    2.71 
   1   0  10   21.15    2.53 
   1   0  11   52.17    4.10 
   1   0  12   25.68    3.09 
   1   0  13   22.39    3.02 
   1   0  14   37.18    3.87 
   1   0  15    3.60    1.83 
   1   0  16   17.47    3.12 
   1   0  17   26.64    3.80 
  -1  -1  18    3.47    2.45 
  -1  -1  17   16.77    3.44 
  -1  -1  16   10.07    2.52 
  -1  -1  15    1.16    1.55 
  -1  -1  14   17.64    3.06 
  -1  -1  13   29.45    3.60 
  -1  -1  12    3.08    1.63 
  -1  -1  11   20.87    2.83 
  -1  -1  10   89.95    5.29 
  -1  -1   9    2.11    1.09 
  -1  -1   8   76.55    4.26 
  -1  -1   7  152.35    5.71 
  -1  -1   6   44.00    2.89 
  -1  -1   5  282.15    6.90 
  -1  -1   4  113.50    3.94 
  -1  -1   3   12.10    1.15 
  -1  -1   2   69.16    2.33 
  -1  -1   1   21.19    1.10 
  -1  -1   0   84.69    1.71 
  -1  -1  -1   98.50    1.70 
   1   1   2   14.73    0.81 
   1   1   3    1.62    0.49 
   1   1   4  133.14    3.51 
   1   1   5   97.35    3.38 
   1   1   7  170.07    5.66 
   1   1   8   33.85    2.73 
   1   1   9   94.63    4.79 
   1   1  10   89.23    4.78 
   1   1  12   41.80    3.68 
   1   1  13   36.68    3.74 
   1   1  14    7.45    2.11 
   1   1  15   24.70    3.41 
   1   1  16    5.97    2.27 
  -1  -2  18   13.11    3.02 
  -1  -2  17    8.54    2.59 
  -1  -2  16    1.80    1.53 
  -1  -2  15    7.73    2.16 
  -1  -2  14   31.31    4.05 
  -1  -2  13    3.80    1.67 
  -1  -2  12   28.77    3.40 
  -1  -2  11   35.68    3.72 
  -1  -2  10    8.48    1.83 
  -1  -2   9  119.99    6.00 
  -1  -2   8    9.98    1.76 
  -1  -2   7   33.89    2.88 
  -1  -2   6  288.43    7.84 
  -1  -2   5    1.53    0.79 
  -1  -2   4   80.08    3.51 
  -1  -2   3  172.18    4.66 
  -1  -2   2    7.87    0.91 
  -1  -2   1  134.48    3.24 
  -1  -2   0   96.91    2.44 
  -1  -2  -1  317.87    4.45 
  -1  -2  -2  300.13    4.25 
  -1  -2  -3  130.50    3.05 
   1   2   4    2.59    0.71 
   1   2   5  174.01    4.86 
   1   2   6  166.36    5.13 
   1   2   7   17.59    1.90 
   1   2   9  100.44    4.86 
   1   2  10   50.14    3.63 
   1   2  11   49.36    3.81 
   1   2  12    6.61    1.73 
   1   2  13   13.48    2.35 
   1   2  14   37.65    3.83 
  -1  -3  18    8.25    2.41 
  -1  -3  17    3.54    2.08 
  -1  -3  16   16.57    3.28 
  -1  -3  15    2.06    1.79 
  -1  -3  14   16.40    3.10 
  -1  -3  13   60.32    5.36 
  -1  -3  12    0.90    1.18 
  -1  -3  11   15.54    2.63 
  -1  -3  10   80.79    5.33 
  -1  -3   9    1.53    1.25 
  -1  -3   8   98.95    5.34 
  -1  -3   7   56.19    3.93 
  -1  -3   6    4.34    1.14 
  -1  -3   5  149.97    5.52 
  -1  -3   4   39.88    2.61 
  -1  -3   3   12.00    1.42 
  -1  -3   2   83.92    3.21 
  -1  -3   1   38.05    2.02 
  -1  -3   0  109.29    3.13 
  -1  -3  -1   16.11    1.15 
  -1  -3  -2  228.92    4.36 
  -1  -3  -3   63.48    2.44 
  -1  -3  -4  159.86    4.21 
  -1  -3  -5   27.45    1.97 
   1   3   6   79.69    3.73 
   1   3   7  162.78    5.82 
   1   3   8    0.57    0.74 
   1   3   9    0.30    0.79 
   1   3  10   25.10    2.84 
   1   3  11   -0.21    0.87 
   1   3  12   36.15    3.52 
   1   3  13   18.77    2.69 
  -1  -4  17   15.75    3.42 
  -1  -4  16   -0.45    1.27 
  -1  -4  15   14.62    2.96 
  -1  -4  14   34.62    4.38 
  -1  -4  13    6.26    2.05 
  -1  -4  12   59.99    5.25 
  -1  -4  11   16.94    2.88 
  -1  -4  10   17.51    2.74 
  -1  -4   9   97.30    5.73 
  -1  -4   8   15.92    2.32 
  -1  -4   7    8.33    1.65 
  -1  -4   6   39.96    3.26 
  -1  -4   5   35.61    2.79 
  -1  -4   4   23.48    2.24 
  -1  -4   3   90.31    3.90 
  -1  -4   2  106.53    4.13 
  -1  -4   1   74.81    3.22 
  -1  -4   0  224.28    5.32 
  -1  -4  -1    3.73    0.74 
  -1  -4  -2  117.61    3.61 
  -1  -4  -3  151.45    4.29 
  -1  -4  -4    0.35    0.62 
  -1  -4  -5  132.58    4.46 
  -1  -4  -6  109.89    4.38 
   1   4   7    2.88    1.04 
   1   4   8   63.83    3.95 
   1   4   9    4.13    1.32 
   1   4  10   -0.87    0.79 
   1   4  11    1.66    1.20 
   1   4  12    3.95    1.51 
  -1  -5  17    2.30    2.13 
  -1  -5  16   34.66    4.93 
  -1  -5  15    4.36    2.45 
  -1  -5  14    6.42    2.17 
  -1  -5  13   70.20    6.15 
  -1  -5  12    5.13    1.79 
  -1  -5  11   28.65    3.68 
  -1  -5  10   58.05    4.94 
  -1  -5   9    1.97    1.36 
  -1  -5   8   33.22    3.28 
  -1  -5   7   37.67    3.42 
  -1  -5   6   24.54    2.63 
  -1  -5   5   55.20    3.61 
  -1  -5   4   37.32    3.17 
  -1  -5   3   52.74    3.23 
  -1  -5   2   66.11    3.56 
  -1  -5   1  159.68    5.20 
  -1  -5   0    3.51    0.94 
  -1  -5  -1  227.98    5.87 
  -1  -5  -2  173.40    5.16 
  -1  -5  -3   90.01    3.75 
  -1  -5  -4   55.69    2.95 
  -1  -5  -5   26.40    2.18 
  -1  -5  -6   19.40    2.07 
  -1  -5  -7   81.68    4.21 
   1   5   8   11.37    2.01 
   1   5   9    3.18    1.30 
   1   5  10   54.72    4.23 
   1   5  11    8.42    1.97 
  -1  -6  16    0.98    1.59 
  -1  -6  15   19.12    3.58 
  -1  -6  14   16.97    3.35 
  -1  -6  13    4.64    2.19 
  -1  -6  12   12.11    2.84 
  -1  -6  11   23.59    3.48 
  -1  -6  10    2.19    1.52 
  -1  -6   9   18.90    2.85 
  -1  -6   8   49.94    4.33 
  -1  -6   7   -0.15    0.82 
  -1  -6   6   35.53    3.31 
  -1  -6   5   37.81    3.24 
  -1  -6   4   55.18    3.75 
  -1  -6   3  112.82    5.21 
  -1  -6   2   33.48    2.71 
  -1  -6   1   48.48    3.12 
  -1  -6   0  162.52    5.50 
  -1  -6  -1   28.17    2.37 
  -1  -6  -2   16.58    1.85 
  -1  -6  -3  148.41    5.32 
  -1  -6  -4    1.48    0.86 
  -1  -6  -5   33.32    2.65 
  -1  -6  -6   46.39    3.32 
  -1  -6  -7    4.73    1.32 
  -1  -6  -8   15.23    2.17 
   1   6   9    8.05    1.95 
  -1  -7  15    4.78    2.47 
  -1  -7  14   -0.84    1.86 
  -1  -7  13   11.56    2.60 
  -1  -7  12    1.70    1.48 
  -1  -7  11   24.36    3.55 
  -1  -7  10   18.06    2.97 
  -1  -7   9   28.83    3.53 
  -1  -7   8   31.98    3.92 
  -1  -7   7   62.27    4.92 
  -1  -7   6    4.08    1.50 
  -1  -7   5   37.79    3.60 
  -1  -7   4  119.19    6.03 
  -1  -7   3    0.69    1.03 
  -1  -7   2   61.54    3.92 
  -1  -7   1   57.27    3.81 
  -1  -7   0    3.03    1.01 
  -1  -7  -1   31.58    2.77 
  -1  -7  -2   11.04    1.75 
  -1  -7  -3    3.21    1.20 
  -1  -7  -4   64.17    3.83 
  -1  -7  -6    0.42    0.85 
  -1  -7  -7   43.41    3.49 
  -1  -7  -8   15.32    2.22 
  -1  -8  14    9.78    2.88 
  -1  -8  13    8.85    2.82 
  -1  -8  12   29.06    4.29 
  -1  -8  11   19.35    3.25 
  -1  -8  10    2.20    1.39 
  -1  -8   9   16.74    3.07 
  -1  -8   8   49.44    4.78 
  -1  -8   7    3.89    1.89 
  -1  -8   6   49.78    4.39 
  -1  -8   5   56.22    4.58 
  -1  -8   4    3.82    1.51 
  -1  -8   3   65.33    4.43 
  -1  -8   2   28.82    2.94 
  -1  -8   1   11.38    2.02 
  -1  -8   0   62.92    4.19 
  -1  -8  -1   10.49    1.83 
  -1  -8  -2   11.13    1.86 
  -1  -8  -3   58.66    3.98 
  -1  -8  -4   14.43    2.09 
  -1  -8  -5    7.67    1.63 
  -1  -8  -6   64.28    4.41 
  -1  -9  13   13.26    3.42 
  -1  -9  12   23.23    3.80 
  -1  -9  11    3.16    1.94 
  -1  -9  10   42.48    4.99 
  -1  -9   9   11.68    2.79 
  -1  -9   8   11.56    2.68 
  -1  -9   7   37.24    4.29 
  -1  -9   6    3.54    2.01 
  -1  -9   5   13.94    2.46 
  -1  -9   4   47.47    4.23 
  -1  -9   3    2.48    1.30 
  -1  -9   2   15.33    2.39 
  -1  -9   1   37.96    3.51 
  -1  -9   0   18.52    2.51 
  -1  -9  -1   30.93    3.25 
  -1  -9  -2   37.56    3.46 
  -1  -9  -3    1.73    1.16 
  -1  -9  -4   46.55    3.87 
  -1  -9  -5   31.34    3.13 
  -1 -10  12   14.26    3.56 
  -1 -10  11   24.01    3.86 
  -1 -10  10    1.44    1.60 
  -1 -10   9   11.76    2.82 
  -1 -10   8   28.26    3.78 
  -1 -10   7    0.87    1.25 
  -1 -10   6   16.35    3.00 
  -1 -10   5   26.27    3.58 
  -1 -10   4    2.77    1.51 
  -1 -10   3   34.39    3.82 
  -1 -10   2   11.08    2.20 
  -1 -10   1    1.53    1.34 
  -1 -10   0   59.95    4.69 
  -1 -10  -1   18.86    2.73 
  -1 -10  -2    9.06    1.92 
  -1 -10  -3   54.50    4.43 
  -1 -11  10   12.40    3.08 
  -1 -11   9    7.70    2.25 
  -1 -11   8    2.25    1.63 
  -1 -11   7   26.58    3.62 
  -1 -11   6   11.53    2.33 
  -1 -11   4   32.89    3.82 
  -1 -11   3   11.19    2.47 
  -1 -11   2    4.22    1.86 
  -1 -11   1   29.42    3.50 
  -1 -11   0    7.75    2.14 
  -1 -11  -1   14.52    2.65 
  -1 -11  -2   18.35    2.69 
  -1 -12   8   14.60    3.40 
  -1 -12   7    7.52    2.16 
  -1 -12   6    9.45    2.44 
  -1 -12   5   19.34    3.06 
  -1 -12   4    3.77    1.60 
  -1 -12   3   16.01    2.78 
  -1 -12   2   18.45    2.98 
  -1 -12   0   34.04    3.90 
  -1 -13   6   10.35    3.20 
  -1 -13   5    2.92    1.99 
  -1 -13   4   18.16    3.16 
  -1 -13   3    7.78    2.07 
  -1 -13   2   14.47    2.99 
   2 -13  -7   15.58    3.91 
   2 -13  -6   11.20    3.31 
   2 -13  -5    0.76    1.68 
   2 -13  -4   24.81    3.82 
   2 -13  -3   13.19    2.81 
   2 -13  -2    0.94    1.66 
   2 -13  -1   29.70    4.24 
   2 -13   0   17.90    3.15 
   2 -13   1    6.50    2.13 
   2 -13   2   23.90    3.77 
   2 -13   3    8.79    2.59 
   2 -13   4   10.01    3.07 
   2 -13   5   12.46    3.09 
   2 -12  -9    1.75    2.49 
   2 -12  -8   34.89    4.63 
   2 -12  -7   17.97    3.21 
   2 -12  -6    1.26    1.58 
   2 -12  -5   29.96    4.00 
   2 -12  -4   10.49    2.46 
   2 -12  -3    9.51    2.33 
   2 -12  -2   29.51    3.79 
   2 -12  -1    5.66    2.02 
   2 -12   0   11.54    2.50 
   2 -12   1   12.96    2.71 
   2 -12   2    1.98    1.56 
   2 -12   3    5.80    1.93 
   2 -12   4   22.90    3.64 
   2 -12   5    2.06    1.87 
   2 -12   6   15.17    3.07 
   2 -12   7   15.46    3.34 
   2 -12   8    1.02    1.93 
   2 -11 -10    4.73    1.91 
   2 -11  -9   28.66    4.02 
   2 -11  -8   16.51    3.01 
   2 -11  -7   16.89    2.76 
   2 -11  -6   23.24    3.46 
   2 -11  -5    0.27    1.65 
   2 -11  -4   20.03    3.36 
   2 -11  -3   23.89    3.41 
   2 -11  -2    0.57    1.73 
   2 -11  -1   12.35    2.54 
   2 -11   0   10.32    2.37 
   2 -11   1    1.38    1.36 
   2 -11   2   20.52    3.47 
   2 -11   3   19.14    3.15 
   2 -11   4    0.49    1.63 
   2 -11   5   27.57    3.58 
   2 -11   6   21.19    3.51 
   2 -11   7    1.24    1.29 
   2 -11   8   26.94    3.98 
   2 -11   9    4.60    1.94 
   2 -11  10    4.21    2.17 
  -2  10  12    0.96    2.39 
   2 -10 -11   23.26    3.60 
   2 -10 -10   13.77    2.84 
   2 -10  -9   -0.50    1.47 
   2 -10  -8   24.12    3.48 
   2 -10  -7   10.25    2.44 
   2 -10  -6    5.60    2.17 
   2 -10  -5   37.38    4.28 
   2 -10  -4   17.52    2.84 
   2 -10  -3   13.29    2.76 
   2 -10  -2   34.67    3.96 
   2 -10  -1   19.92    3.08 
   2 -10   1   55.02    4.91 
   2 -10   2    7.85    2.25 
   2 -10   3    8.34    2.22 
   2 -10   4   49.71    4.65 
   2 -10   5    0.51    1.39 
   2 -10   6    9.05    2.54 
   2 -10   7   43.22    4.64 
   2 -10   8    0.41    1.43 
   2 -10   9   35.02    4.45 
   2 -10  10   17.39    3.60 
   2 -10  11    1.94    2.07 
   2 -10  12   19.59    3.65 
  -2   9  13    3.49    2.62 
  -2   9  12   22.16    4.04 
   2  -9 -11    6.30    2.12 
   2  -9 -10    6.77    2.01 
   2  -9  -9   42.40    4.62 
   2  -9  -8    4.18    1.96 
   2  -9  -7   18.69    3.01 
   2  -9  -6   27.60    3.50 
   2  -9  -5    1.04    1.42 
   2  -9  -4   14.82    2.53 
   2  -9  -3   44.93    4.21 
   2  -9  -2    0.76    1.37 
   2  -9  -1   14.89    2.43 
   2  -9   0   47.98    4.33 
   2  -9   1    0.28    1.19 
   2  -9   2   43.58    4.16 
   2  -9   3   40.51    3.95 
   2  -9   4    0.63    1.18 
   2  -9   5   56.90    5.03 
   2  -9   6    3.92    1.65 
   2  -9   7    1.04    1.31 
   2  -9   9   10.25    2.60 
   2  -9  10    9.64    2.25 
   2  -9  11   14.17    3.38 
   2  -9  12   15.57    3.56 
   2  -9  13   12.63    3.48 
  -2   8  15    7.30    2.50 
  -2   8  14   13.57    3.59 
  -2   8  13   14.24    3.23 
  -2   8  12    2.67    2.29 
   2  -8 -10   27.28    3.81 
   2  -8  -9    0.53    1.46 
   2  -8  -8    8.56    2.18 
   2  -8  -7   40.03    4.20 
   2  -8  -6    0.58    1.22 
   2  -8  -5   31.94    3.54 
   2  -8  -4   55.54    4.33 
   2  -8  -3    1.21    1.33 
   2  -8  -2   80.87    5.32 
   2  -8  -1   52.34    4.09 
   2  -8   0    1.73    1.29 
   2  -8   1   69.17    4.80 
   2  -8   2   27.96    3.24 
   2  -8   3   13.63    2.36 
   2  -8   4   36.49    3.64 
   2  -8   5   12.44    2.25 
   2  -8   6   29.97    3.44 
   2  -8   7   22.08    2.98 
   2  -8   8    4.91    1.80 
   2  -8   9   11.26    2.74 
   2  -8  10   21.77    3.50 
   2  -8  11    6.30    2.31 
   2  -8  12   13.17    3.05 
   2  -8  13   31.60    4.54 
   2  -8  14    1.98    2.28 
   2  -8  15   10.80    2.76 
  -2   7  16    1.89    2.23 
  -2   7  15   17.65    4.11 
  -2   7  14   21.45    4.02 
  -2   7  13    3.06    2.21 
  -2   7  12   21.16    3.86 
  -2   7  11   29.12    4.17 
   2  -7 -10   12.77    2.64 
   2  -7  -9   28.02    3.51 
   2  -7  -8   22.43    3.00 
   2  -7  -7    2.33    1.38 
   2  -7  -6   88.74    5.38 
   2  -7  -5   26.72    3.09 
   2  -7  -4   17.46    2.45 
   2  -7  -3  106.10    5.46 
   2  -7  -2   21.39    2.66 
   2  -7  -1   46.80    3.67 
   2  -7   0  102.03    5.39 
   2  -7   1    0.18    0.85 
   2  -7   2   71.56    4.46 
   2  -7   3   36.13    3.29 
   2  -7   4    0.92    1.14 
   2  -7   5   30.60    3.16 
   2  -7   6   32.54    3.43 
   2  -7   7    0.89    1.47 
   2  -7   8   51.52    4.57 
   2  -7   9   53.76    4.86 
   2  -7  10    0.37    1.18 
   2  -7  11   38.86    4.47 
   2  -7  12   29.72    3.99 
   2  -7  13    1.91    1.64 
   2  -7  14   27.49    4.17 
   2  -7  15    8.90    2.91 
   2  -7  16    6.39    2.61 
  -2   6  17    5.38    1.95 
  -2   6  16   13.52    3.44 
  -2   6  15    0.55    2.22 
  -2   6  14    2.10    2.23 
  -2   6  13   29.64    4.49 
  -2   6  12   11.60    2.75 
  -2   6  10   64.60    5.74 
   2  -6  -9    5.96    1.91 
   2  -6  -8   33.75    3.56 
   2  -6  -7   86.66    5.48 
   2  -6  -6    0.29    0.88 
   2  -6  -5  132.54    6.13 
   2  -6  -4   68.84    4.17 
   2  -6  -3    0.96    0.97 
   2  -6  -2  103.65    5.10 
   2  -6  -1   19.67    2.21 
   2  -6   0    1.34    0.88 
   2  -6   1  135.44    5.80 
   2  -6   2   72.62    4.35 
   2  -6   3    5.71    1.39 
   2  -6   4   39.55    3.31 
   2  -6   5   51.05    3.83 
   2  -6   6   27.29    3.06 
   2  -6   7   40.98    3.75 
   2  -6   8   41.67    3.91 
   2  -6   9   17.29    2.72 
   2  -6  10   62.22    5.07 
   2  -6  11    0.46    1.48 
   2  -6  12   17.31    3.15 
   2  -6  13   45.81    4.91 
   2  -6  14    1.57    1.76 
   2  -6  15   14.53    3.31 
   2  -6  16   15.37    3.79 
   2  -6  17    0.46    1.60 
  -2   5  17   17.64    3.76 
  -2   5  16    2.76    2.29 
  -2   5  15   14.16    3.00 
  -2   5  14   18.25    3.49 
  -2   5  13   -0.07    1.52 
  -2   5  12    8.85    2.49 
  -2   5  11   30.37    3.77 
  -2   5  10    0.12    1.21 
  -2   5   9   65.36    5.37 
   2  -5  -8   69.46    4.88 
   2  -5  -7    2.73    1.19 
   2  -5  -6  151.03    6.46 
   2  -5  -5   22.60    2.44 
   2  -5  -4    3.55    1.21 
   2  -5  -2    6.73    1.33 
   2  -5  -1   38.95    2.80 
   2  -5   0    7.69    1.35 
   2  -5   1   32.96    2.60 
   2  -5   2    0.69    0.71 
   2  -5   3   27.62    2.54 
   2  -5   4    2.80    0.99 
   2  -5   5   40.49    3.41 
   2  -5   6  124.24    5.91 
   2  -5   7    2.51    1.17 
   2  -5   8   42.67    3.75 
   2  -5   9   56.74    4.44 
   2  -5  10    0.59    1.17 
   2  -5  11   39.53    4.10 
   2  -5  12   14.29    2.65 
   2  -5  13    0.39    1.12 
   2  -5  14   21.98    3.53 
   2  -5  15    1.49    1.76 
   2  -5  16    1.65    1.99 
   2  -5  17    8.67    2.55 
  -2   4  18    4.68    2.14 
  -2   4  17    5.45    2.41 
  -2   4  16    9.27    2.92 
  -2   4  15   11.55    2.78 
  -2   4  14    4.52    1.98 
  -2   4  13   54.58    5.25 
  -2   4  12    3.87    1.74 
  -2   4  11    1.11    1.14 
  -2   4  10   79.33    5.63 
  -2   4   9   13.69    2.51 
  -2   4   8    5.42    1.76 
   2  -4  -7   91.36    5.16 
   2  -4  -6   13.01    1.87 
   2  -4  -5   78.10    4.17 
   2  -4  -4   57.32    3.42 
   2  -4  -3   12.50    1.61 
   2  -4  -2   93.93    4.02 
   2  -4  -1   60.90    3.21 
   2  -4   0    8.49    1.33 
   2  -4   1   43.78    2.80 
   2  -4   2  180.92    5.79 
   2  -4   3    2.22    1.00 
   2  -4   4   92.54    4.44 
   2  -4   5  153.47    5.86 
   2  -4   6    1.57    0.95 
   2  -4   7  202.34    7.33 
   2  -4   8   29.99    2.98 
   2  -4   9   25.49    2.87 
   2  -4  10  100.46    5.65 
   2  -4  11    6.23    1.79 
   2  -4  12   10.89    2.27 
   2  -4  13   21.31    3.33 
   2  -4  14    2.92    2.02 
   2  -4  15   11.70    2.80 
   2  -4  16    7.66    2.40 
   2  -4  17    3.01    2.35 
   2  -4  18    8.88    2.12 
  -2   3  18   -0.36    1.75 
  -2   3  17   22.09    4.00 
  -2   3  16    1.40    1.89 
  -2   3  15    7.72    2.25 
  -2   3  14   52.29    5.11 
  -2   3  13    7.01    2.19 
  -2   3  12   78.07    6.06 
  -2   3  11   50.31    4.45 
  -2   3  10    0.34    1.08 
  -2   3   9   94.70    5.89 
  -2   3   8   32.13    3.28 
  -2   3   7   10.96    1.93 
   2  -3  -6   41.63    3.18 
   2  -3  -5   82.61    4.12 
   2  -3  -4   24.64    2.15 
   2  -3  -3   57.55    3.08 
   2  -3  -2  122.67    4.25 
   2  -3  -1  129.50    4.30 
   2  -3   0  301.70    6.52 
   2  -3   1  359.70    7.26 
   2  -3   2  188.69    5.19 
   2  -3   3  278.10    6.50 
   2  -3   4   13.68    1.62 
   2  -3   5   44.82    2.87 
   2  -3   6  247.92    7.46 
   2  -3   7    3.07    1.08 
   2  -3   9   36.53    3.37 
   2  -3  10    1.63    1.10 
   2  -3  11   32.76    3.35 
   2  -3  12   10.20    2.21 
   2  -3  13    2.08    1.25 
   2  -3  14   36.78    4.15 
   2  -3  15   25.35    3.65 
   2  -3  16    1.29    1.80 
   2  -3  17   15.82    3.35 
  -2   2  18   19.25    3.59 
  -2   2  17    0.83    1.52 
  -2   2  16   38.35    4.66 
  -2   2  15   28.10    3.82 
  -2   2  14    0.48    1.18 
  -2   2  13   27.27    3.54 
  -2   2  12   25.92    3.33 
  -2   2  11    5.88    1.78 
  -2   2  10   50.36    4.30 
  -2   2   9   13.98    2.31 
  -2   2   8   38.71    3.47 
  -2   2   7   61.27    4.02 
  -2   2   6   45.60    3.40 
   2  -2  -4  147.72    4.95 
   2  -2  -3   72.86    3.25 
   2  -2  -2   97.24    3.48 
   2  -2  -1  279.07    5.60 
   2  -2   0  215.94    4.68 
   2  -2   1  182.97    4.31 
   2  -2   2  157.37    4.11 
   2  -2   3    1.48    0.60 
   2  -2   4  175.64    4.83 
   2  -2   5   59.69    2.97 
   2  -2   6    2.94    1.04 
   2  -2   7   70.38    3.80 
   2  -2   8    4.67    1.32 
   2  -2   9    1.04    1.01 
   2  -2  10   51.70    4.08 
   2  -2  11   23.99    2.93 
   2  -2  12    1.23    1.19 
   2  -2  13   41.30    4.10 
   2  -2  14   25.43    3.50 
   2  -2  15    7.13    2.32 
   2  -2  16   33.10    4.30 
  -2   1  18    0.29    1.65 
  -2   1  17   33.49    4.38 
  -2   1  16    8.20    2.50 
  -2   1  15    8.79    2.42 
  -2   1  14   35.34    4.20 
  -2   1  13    8.16    2.09 
  -2   1  12   37.05    3.94 
  -2   1  11   26.00    3.33 
  -2   1  10   26.90    3.00 
  -2   1   9   52.22    3.99 
  -2   1   8   62.73    4.27 
  -2   1   7    3.34    1.06 
  -2   1   6   59.60    3.78 
  -2   1   5  182.87    6.22 
  -2   1   4   22.38    2.04 
   2  -1  -3  124.69    4.09 
   2  -1  -2  267.74    5.47 
   2  -1  -1   12.55    1.06 
   2  -1   0  197.09    3.81 
   2  -1   1    8.28    0.80 
   2  -1   2    0.79    0.42 
   2  -1   3  328.21    5.57 
   2  -1   4   22.73    1.59 
   2  -1   5    3.04    0.72 
   2  -1   7   11.37    1.52 
   2  -1   8   19.99    2.22 
   2  -1   9   53.88    3.66 
   2  -1  10   18.74    2.39 
   2  -1  11   29.00    3.14 
   2  -1  12   42.02    3.83 
   2  -1  13   15.28    2.56 
   2  -1  14   19.71    3.04 
   2  -1  15   39.53    4.33 
  -2   0  18   10.87    2.93 
  -2   0  17    2.31    1.95 
  -2   0  16   28.13    3.97 
  -2   0  15   13.40    2.73 
  -2   0  14    1.67    1.32 
  -2   0  13   32.70    3.81 
  -2   0  12   30.73    3.59 
  -2   0  11   10.75    2.37 
  -2   0  10   27.60    3.25 
  -2   0   9   96.57    5.51 
  -2   0   8   11.10    1.92 
  -2   0   7   94.30    4.74 
  -2   0   6  110.82    5.02 
  -2   0   5   42.12    2.92 
  -2   0   4  338.86    7.52 
  -2   0   3   30.05    2.10 
  -2   0   2   48.84    2.33 
  -2   0   1  659.50    8.46 
   2   0   0    6.99    0.66 
   2   0   1   81.91    1.73 
   2   0   2  226.12    3.27 
   2   0   3   21.35    1.13 
   2   0   4  124.79    3.17 
   2   0   5   67.49    2.68 
   2   0   6    1.02    0.66 
   2   0   7   98.86    4.06 
   2   0   8   32.68    2.63 
   2   0   9    0.00    0.78 
   2   0  10   68.08    4.31 
   2   0  11   61.85    4.28 
   2   0  12    6.22    1.65 
   2   0  13   36.47    3.62 
   2   0  14   26.51    3.33 
  -2  -1  18    3.50    1.92 
  -2  -1  17   15.69    3.23 
  -2  -1  16    6.96    2.38 
  -2  -1  14    8.29    2.17 
  -2  -1  13   10.55    2.44 
  -2  -1  12    7.59    1.92 
  -2  -1  11   51.31    4.39 
  -2  -1  10   13.10    2.25 
  -2  -1   9   16.14    2.43 
  -2  -1   8  149.79    6.58 
  -2  -1   7    3.74    1.21 
  -2  -1   6  111.61    5.00 
  -2  -1   5  244.05    6.97 
  -2  -1   4    4.16    0.96 
  -2  -1   3  139.65    4.33 
  -2  -1   2   26.16    1.67 
  -2  -1   1    7.60    0.80 
  -2  -1   0   83.33    2.03 
   2   1   3  100.40    1.96 
   2   1   4   91.16    2.48 
   2   1   5    4.84    0.77 
   2   1   6   91.04    3.29 
   2   1   7   95.68    3.84 
   2   1   8   23.83    2.21 
   2   1   9   82.37    4.19 
   2   1  10   17.05    2.20 
   2   1  11    5.45    1.57 
   2   1  12    3.69    1.38 
   2   1  13    0.99    1.18 
  -2  -2  18    5.92    2.02 
  -2  -2  17    3.36    2.15 
  -2  -2  16    7.49    2.55 
  -2  -2  15   25.57    3.91 
  -2  -2  14    0.90    1.51 
  -2  -2  13   14.66    2.74 
  -2  -2  12   42.60    4.31 
  -2  -2  11    0.59    1.22 
  -2  -2  10   24.55    3.02 
  -2  -2   9   74.20    4.83 
  -2  -2   8    3.22    1.18 
  -2  -2   7   79.30    4.54 
  -2  -2   6   41.70    3.11 
  -2  -2   5    0.39    0.66 
  -2  -2   4  243.58    6.52 
  -2  -2   3   45.60    2.56 
  -2  -2   2    4.56    0.79 
  -2  -2   1  270.99    4.90 
  -2  -2   0  215.50    3.72 
  -2  -2  -1   48.56    1.36 
  -2  -2  -2   65.87    1.46 
   2   2   4  102.93    2.69 
   2   2   5   83.56    2.85 
   2   2   6   19.67    1.62 
   2   2   7   54.62    2.94 
   2   2   8  151.94    5.16 
   2   2   9    3.27    1.10 
   2   2  10   36.69    2.94 
   2   2  11   58.92    3.96 
  -2  -3  17    3.48    2.29 
  -2  -3  16   24.44    4.06 
  -2  -3  15    2.23    1.47 
  -2  -3  14   33.24    4.17 
  -2  -3  13   29.67    3.77 
  -2  -3  12   18.51    3.02 
  -2  -3  11  111.03    6.90 
  -2  -3  10   35.51    3.74 
  -2  -3   9   25.29    3.02 
  -2  -3   8  113.73    6.01 
  -2  -3   7   26.40    2.87 
  -2  -3   6   23.93    2.50 
  -2  -3   5  175.68    6.11 
  -2  -3   4   66.79    3.55 
  -2  -3   3   45.86    2.69 
  -2  -3   2  130.50    4.21 
  -2  -3   1   15.75    1.29 
  -2  -3   0  185.58    4.07 
  -2  -3  -1  171.23    3.55 
  -2  -3  -2    2.23    0.45 
  -2  -3  -3  370.08    5.32 
  -2  -3  -4  109.71    3.05 
   2   3   5    1.77    0.69 
   2   3   6   73.52    3.23 
   2   3   7   54.47    2.95 
   2   3   8    5.34    1.15 
   2   3   9   81.67    4.20 
   2   3  10   48.32    3.44 
  -2  -4  17    7.44    2.37 
  -2  -4  15   39.40    4.93 
  -2  -4  14    3.07    1.81 
  -2  -4  13   16.40    3.09 
  -2  -4  12   68.24    5.63 
  -2  -4  11   19.31    2.97 
  -2  -4  10   44.02    4.17 
  -2  -4   9   29.40    3.27 
  -2  -4   8    3.74    1.41 
  -2  -4   7   80.90    4.93 
  -2  -4   6   37.85    3.22 
  -2  -4   5    2.97    1.05 
  -2  -4   4   86.76    4.31 
  -2  -4   3   28.60    2.31 
  -2  -4   2    5.89    1.03 
  -2  -4   1  164.79    4.71 
  -2  -4   0   90.19    3.15 
  -2  -4  -1   36.92    1.88 
  -2  -4  -2  193.08    4.40 
  -2  -4  -3  126.15    3.55 
  -2  -4  -4   44.77    2.15 
  -2  -4  -5  134.15    4.08 
   2   4   7   15.13    1.69 
   2   4   8   50.12    3.28 
  -2  -5  16   20.94    4.18 
  -2  -5  15    1.36    2.07 
  -2  -5  14   30.99    4.21 
  -2  -5  13    8.36    2.21 
  -2  -5  12    2.12    1.63 
  -2  -5  11   36.37    4.10 
  -2  -5  10    2.04    1.47 
  -2  -5   9    1.22    1.11 
  -2  -5   8   53.30    4.46 
  -2  -5   7   32.54    3.33 
  -2  -5   6   22.55    2.55 
  -2  -5   5   53.77    3.80 
  -2  -5   4   28.42    2.59 
  -2  -5   3   67.85    4.02 
  -2  -5   2  107.99    4.47 
  -2  -5   1   10.43    1.44 
  -2  -5   0   38.73    2.43 
  -2  -5  -1  120.13    3.93 
  -2  -5  -2    6.12    1.08 
  -2  -5  -3    1.37    0.75 
  -2  -5  -4   77.52    3.33 
  -2  -5  -6   33.06    2.41 
  -2  -6  16    3.91    1.73 
  -2  -6  15   17.85    3.33 
  -2  -6  14    0.97    1.37 
  -2  -6  13    7.83    2.17 
  -2  -6  12   25.95    3.64 
  -2  -6  11    7.19    2.19 
  -2  -6  10    8.70    2.38 
  -2  -6   9   33.52    3.77 
  -2  -6   8   17.32    2.64 
  -2  -6   7   30.99    3.28 
  -2  -6   6  104.06    5.61 
  -2  -6   5    1.34    1.08 
  -2  -6   4   67.87    4.15 
  -2  -6   3  115.76    5.11 
  -2  -6   2    6.59    1.34 
  -2  -6   1   80.51    3.91 
  -2  -6   0   52.95    3.19 
  -2  -6  -1    3.34    1.01 
  -2  -6  -2   97.72    4.07 
  -2  -6  -3   30.35    2.40 
  -2  -6  -4    1.06    0.70 
  -2  -6  -5   50.54    3.08 
  -2  -7  15   -0.04    1.93 
  -2  -7  14   18.94    3.41 
  -2  -7  13   13.03    2.89 
  -2  -7  12    2.49    1.32 
  -2  -7  11   24.61    3.66 
  -2  -7  10   27.87    3.65 
  -2  -7   8   62.95    4.97 
  -2  -7   7   60.07    4.82 
  -2  -7   6   10.34    2.02 
  -2  -7   5   49.84    4.03 
  -2  -7   4   34.73    3.19 
  -2  -7   3   28.57    2.87 
  -2  -7   2   54.66    3.67 
  -2  -7   1    8.99    1.56 
  -2  -7   0   11.00    1.68 
  -2  -7  -1   74.30    3.96 
  -2  -7  -2   19.99    2.11 
  -2  -7  -3   12.37    1.75 
  -2  -7  -4   79.06    4.06 
  -2  -8  14   15.53    3.35 
  -2  -8  13    0.95    1.25 
  -2  -8  12   14.75    2.91 
  -2  -8  11   14.10    2.73 
  -2  -8  10   13.98    3.16 
  -2  -8   9   31.84    4.04 
  -2  -8   8    8.33    2.36 
  -2  -8   7   24.35    3.22 
  -2  -8   6   61.26    5.03 
  -2  -8   5    1.13    1.19 
  -2  -8   4   18.46    2.72 
  -2  -8   3   87.61    5.13 
  -2  -8   2    0.74    1.05 
  -2  -8   1   17.57    2.32 
  -2  -8   0   41.70    3.22 
  -2  -8  -1    3.90    1.24 
  -2  -8  -2   46.85    3.37 
  -2  -8  -3   28.39    2.75 
  -2  -9  13   22.69    4.15 
  -2  -9  12    3.28    1.97 
  -2  -9  11   32.04    4.31 
  -2  -9  10   35.97    4.42 
  -2  -9   9    1.31    1.57 
  -2  -9   8   36.49    4.40 
  -2  -9   7   36.11    4.14 
  -2  -9   6    0.13    1.34 
  -2  -9   5   26.83    3.31 
  -2  -9   4   11.62    2.17 
  -2  -9   3    1.31    1.24 
  -2  -9   2   49.72    4.15 
  -2  -9   1   28.23    3.01 
  -2  -9   0    0.23    1.00 
  -2  -9  -1   70.94    4.54 
  -2  -9  -2   15.53    2.20 
  -2 -10  11   13.15    3.27 
  -2 -10  10    5.73    2.26 
  -2 -10   9   40.74    4.80 
  -2 -10   8    5.16    2.00 
  -2 -10   7    1.48    1.73 
  -2 -10   6   32.21    3.90 
  -2 -10   5    4.73    1.89 
  -2 -10   4    5.50    1.88 
  -2 -10   3   30.05    3.58 
  -2 -10   2    8.61    1.99 
  -2 -10   1    9.87    2.07 
  -2 -10   0   56.50    4.42 
  -2 -11  10   16.62    4.13 
  -2 -11   9   -0.15    1.42 
  -2 -11   8    9.43    2.44 
  -2 -11   7   15.46    3.14 
  -2 -11   6    2.69    1.41 
  -2 -11   5   22.00    3.26 
  -2 -11   4   17.34    2.86 
  -2 -11   3   -0.38    1.28 
  -2 -11   2   26.14    3.35 
  -2 -12   8    8.58    3.01 
  -2 -12   7    0.72    1.41 
  -2 -12   6   22.09    3.46 
  -2 -12   5    5.34    1.72 
  -2 -12   4   10.88    2.41 
  -2 -13   6    2.54    2.33 
   3 -13  -5    1.88    2.47 
   3 -13  -4   14.39    3.46 
   3 -13  -3    2.40    2.01 
   3 -13  -2   12.41    3.18 
   3 -13  -1   11.15    2.94 
   3 -13   0   -0.28    1.54 
   3 -13   1   15.36    3.32 
   3 -13   2    9.41    2.88 
   3 -13   3    0.58    1.91 
   3 -13   4    7.39    2.94 
   3 -12  -9    4.74    3.08 
   3 -12  -8   15.72    3.56 
   3 -12  -7    5.01    2.12 
   3 -12  -6   22.38    3.72 
   3 -12  -5   13.49    2.83 
   3 -12  -4    1.81    1.68 
   3 -12  -3   16.59    3.15 
   3 -12  -2    9.53    2.50 
   3 -12  -1    3.24    1.75 
   3 -12   0   10.26    2.39 
   3 -12   1   10.75    2.50 
   3 -12   2   -0.08    1.62 
   3 -12   3   14.50    3.17 
   3 -12   4   14.86    3.33 
   3 -12   5    2.60    1.76 
   3 -12   6   17.93    3.35 
   3 -12   7   51.98    5.72 
   3 -12   8    4.83    1.95 
   3 -11 -11    0.51    2.65 
   3 -11 -10   14.53    3.28 
   3 -11  -9   14.18    3.05 
   3 -11  -8    2.91    1.86 
   3 -11  -7   27.08    3.83 
   3 -11  -6   12.15    2.72 
   3 -11  -5   15.25    2.89 
   3 -11  -4   18.62    3.20 
   3 -11  -3    4.68    1.98 
   3 -11  -2   12.25    2.90 
   3 -11  -1   21.72    3.37 
   3 -11   0    7.89    2.32 
   3 -11   1    5.62    2.04 
   3 -11   2   28.65    3.90 
   3 -11   3    7.00    2.17 
   3 -11   4   13.97    2.74 
   3 -11   5   47.47    4.98 
   3 -11   6    0.27    1.77 
   3 -11   7   22.40    3.71 
   3 -11   8   16.14    3.14 
   3 -11   9   -0.14    1.72 
   3 -11  10   22.44    3.95 
   3 -10 -11   24.59    3.90 
   3 -10 -10    2.42    1.50 
   3 -10  -9   15.50    2.90 
   3 -10  -8   24.72    3.47 
   3 -10  -7    0.31    1.29 
   3 -10  -6   13.07    2.59 
   3 -10  -5   23.78    3.61 
   3 -10  -4    1.84    1.80 
   3 -10  -3   26.93    3.65 
   3 -10  -2   42.73    4.37 
   3 -10  -1    0.20    1.69 
   3 -10   0   26.63    3.51 
   3 -10   1   46.88    4.60 
   3 -10   2    0.26    1.31 
   3 -10   3   36.11    4.30 
   3 -10   4   15.25    2.93 
   3 -10   5    1.12    1.21 
   3 -10   6   44.21    4.81 
   3 -10   7    6.62    2.41 
   3 -10   8    8.74    2.50 
   3 -10   9   18.70    3.39 
   3 -10  10    1.08    1.83 
   3 -10  11    5.92    2.64 
   3 -10  12   13.77    2.91 
  -3   9  14    4.43    2.15 
  -3   9  13   19.85    4.21 
  -3   9  12   14.05    3.90 
   3  -9 -11   -0.68    1.50 
   3  -9 -10   30.83    3.99 
   3  -9  -9   22.86    3.64 
   3  -9  -8    8.51    2.37 
   3  -9  -7   17.87    3.15 
   3  -9  -6   29.26    3.81 
   3  -9  -4   31.53    3.74 
   3  -9  -3   13.55    2.52 
   3  -9  -2    2.33    1.60 
   3  -9  -1   58.80    4.84 
   3  -9   0   12.06    2.51 
   3  -9   1    9.63    2.13 
   3  -9   2   58.54    4.96 
   3  -9   3    0.61    1.21 
   3  -9   4   32.68    3.67 
   3  -9   5   22.44    3.16 
   3  -9   6    6.06    1.97 
   3  -9   7   16.83    2.97 
   3  -9   8   18.21    3.02 
   3  -9   9    1.43    1.79 
   3  -9  10   15.45    3.20 
   3  -9  11   19.16    3.36 
   3  -9  12    0.39    1.76 
   3  -9  13    4.92    2.13 
  -3   8  15   -0.23    1.73 
  -3   8  14   16.44    4.00 
  -3   8  13    7.72    3.03 
  -3   8  12   12.51    3.22 
   3  -8 -10   16.54    3.12 
   3  -8  -9   15.21    3.13 
   3  -8  -8   23.81    3.57 
   3  -8  -7    5.24    2.01 
   3  -8  -6   10.45    2.31 
   3  -8  -5   56.99    4.74 
   3  -8  -4    5.46    1.75 
   3  -8  -3   19.25    2.73 
   3  -8  -2   92.80    5.69 
   3  -8  -1   13.98    2.47 
   3  -8   0   24.35    2.98 
   3  -8   1   65.77    4.85 
   3  -8   2    0.25    1.19 
   3  -8   3   80.18    5.38 
   3  -8   4   37.00    3.63 
   3  -8   5    0.50    1.15 
   3  -8   6   45.45    4.30 
   3  -8   7    8.77    2.15 
   3  -8   8    0.52    1.18 
   3  -8   9   27.62    3.60 
   3  -8  10   28.10    3.69 
   3  -8  11    1.06    1.54 
   3  -8  12   27.52    4.23 
   3  -8  13   17.78    3.68 
   3  -8  14    5.27    2.75 
   3  -8  15   20.62    3.60 
  -3   7  15    9.38    3.30 
  -3   7  14    3.09    2.12 
  -3   7  13   14.02    3.42 
  -3   7  12   24.02    4.03 
  -3   7  11    1.70    2.11 
   3  -7 -10   10.29    2.57 
   3  -7  -9   40.64    4.36 
   3  -7  -8    2.34    1.67 
   3  -7  -7   40.42    4.02 
   3  -7  -6   78.99    5.43 
   3  -7  -5    0.43    1.25 
   3  -7  -4   69.58    4.81 
   3  -7  -3   39.16    3.60 
   3  -7  -2    0.76    1.00 
   3  -7  -1  107.48    5.65 
   3  -7   0   15.82    2.30 
   3  -7   1    3.89    1.50 
   3  -7   2   38.52    3.45 
   3  -7   3   30.27    3.11 
   3  -7   4    5.18    1.37 
   3  -7   5   27.68    3.19 
   3  -7   6   18.26    2.66 
   3  -7   7   35.68    3.96 
   3  -7   8   21.62    3.09 
   3  -7   9    6.09    1.78 
   3  -7  10    9.21    2.44 
   3  -7  11   32.90    4.16 
   3  -7  12   -0.08    1.69 
   3  -7  13   11.04    2.86 
   3  -7  14   24.68    4.20 
   3  -7  15    2.15    1.97 
   3  -7  16   10.38    2.43 
  -3   6  16    5.56    2.72 
  -3   6  15    1.93    1.94 
  -3   6  14    3.39    1.90 
  -3   6  13   17.35    3.68 
  -3   6  12    2.50    1.89 
  -3   6  11   21.12    3.61 
  -3   6  10   22.40    3.63 
   3  -6  -9    1.09    1.54 
   3  -6  -8   70.70    5.19 
   3  -6  -7   41.31    3.92 
   3  -6  -6    1.93    1.37 
   3  -6  -5  109.17    5.90 
   3  -6  -4   16.73    2.40 
   3  -6  -3   24.62    2.67 
   3  -6  -2   44.99    3.55 
   3  -6  -1   28.61    2.77 
   3  -6   0   42.51    3.37 
   3  -6   1    4.22    1.41 
   3  -6   2    4.00    1.31 
   3  -6   3   46.34    3.49 
   3  -6   4   55.97    4.12 
   3  -6   5    1.88    1.15 
   3  -6   6   18.82    2.77 
   3  -6   7   92.55    5.48 
   3  -6   8    6.14    1.88 
   3  -6   9   61.82    5.02 
   3  -6  10   20.22    3.10 
   3  -6  11    7.08    2.11 
   3  -6  12   37.37    4.32 
   3  -6  13    5.54    2.13 
   3  -6  14    2.38    1.85 
   3  -6  15   20.22    4.09 
   3  -6  16    1.84    2.18 
   3  -6  17    2.00    1.51 
  -3   5  17    2.59    1.80 
  -3   5  16    4.51    2.80 
  -3   5  15   11.09    3.32 
  -3   5  14    5.69    2.17 
  -3   5  13    4.71    2.06 
  -3   5  12   56.07    5.57 
  -3   5  11   10.62    2.49 
  -3   5  10   16.97    3.01 
  -3   5   9   86.06    6.49 
   3  -5  -8    2.44    1.33 
   3  -5  -7   34.02    3.40 
   3  -5  -6   34.04    3.23 
   3  -5  -5    3.12    1.19 
   3  -5  -4   73.46    4.38 
   3  -5  -3   59.83    3.74 
   3  -5  -2    1.81    0.97 
   3  -5  -1  132.35    5.58 
   3  -5   0   19.42    2.16 
   3  -5   1    7.28    1.46 
   3  -5   2  246.09    7.54 
   3  -5   3   48.61    3.36 
   3  -5   4   13.34    2.02 
   3  -5   5   92.71    4.88 
   3  -5   6   30.45    2.97 
   3  -5   7    5.42    1.54 
   3  -5   8  111.58    6.12 
   3  -5   9   37.81    3.81 
   3  -5  10    9.06    2.07 
   3  -5  11   44.76    4.33 
   3  -5  12    1.09    1.58 
   3  -5  13   13.59    2.76 
   3  -5  14   20.70    3.38 
   3  -5  15    0.31    1.58 
   3  -5  16   15.90    3.47 
  -3   4  17    2.55    1.90 
  -3   4  16   28.57    4.42 
  -3   4  15    2.33    1.98 
  -3   4  14   24.26    4.13 
  -3   4  13   37.10    4.49 
  -3   4  12    6.51    1.98 
  -3   4  11   48.17    4.81 
  -3   4  10   34.11    3.83 
  -3   4   9    1.22    1.35 
  -3   4   8  103.06    6.49 
   3  -4  -7   28.64    3.09 
   3  -4  -6   30.66    2.99 
   3  -4  -5   78.68    4.46 
   3  -4  -4   69.65    4.04 
   3  -4  -3   24.72    2.37 
   3  -4  -2  135.94    5.08 
   3  -4  -1   38.35    2.73 
   3  -4   0   42.46    2.82 
   3  -4   1  245.11    6.80 
   3  -4   2   91.01    4.22 
   3  -4   3   45.13    3.04 
   3  -4   4  149.56    5.55 
   3  -4   5    1.21    0.82 
   3  -4   6   42.18    3.34 
   3  -4   7   85.02    4.88 
   3  -4   8   10.67    2.01 
   3  -4   9   19.23    2.63 
   3  -4  10   52.61    4.29 
   3  -4  11    0.46    1.31 
   3  -4  12   45.00    4.54 
   3  -4  13   20.44    3.22 
   3  -4  14    0.42    1.36 
   3  -4  15   28.33    3.91 
   3  -4  16    8.66    2.46 
  -3   3  17   19.24    3.74 
  -3   3  16   -0.36    1.48 
  -3   3  15   45.82    5.05 
  -3   3  14   21.54    3.48 
  -3   3  13   10.37    2.46 
  -3   3  12   93.32    6.80 
  -3   3  11    7.25    2.10 
  -3   3  10   32.03    3.79 
  -3   3   9   58.86    4.89 
  -3   3   8   13.57    2.29 
  -3   3   7   44.26    3.87 
   3  -3  -6   40.95    3.36 
   3  -3  -5   10.86    1.74 
   3  -3  -4   59.62    3.55 
   3  -3  -3   68.83    3.63 
   3  -3  -2    0.44    0.62 
   3  -3  -1   39.93    2.53 
   3  -3   0  278.02    6.52 
   3  -3   1   23.08    1.92 
   3  -3   2   85.31    3.62 
   3  -3   3   88.57    3.87 
   3  -3   4    3.91    1.09 
   3  -3   5  110.98    4.73 
   3  -3   6   25.45    2.44 
   3  -3   7    2.82    1.12 
   3  -3   8   42.76    3.33 
   3  -3   9    3.25    1.45 
   3  -3  10   -0.03    0.89 
   3  -3  11   18.65    2.63 
   3  -3  12   18.22    2.65 
   3  -3  13    7.42    2.05 
   3  -3  14   29.02    3.71 
   3  -3  15   16.46    3.13 
  -3   2  17    7.86    2.48 
  -3   2  16   32.19    4.61 
  -3   2  15    1.57    1.53 
  -3   2  14   16.61    3.21 
  -3   2  13   27.42    3.70 
  -3   2  12    3.27    1.72 
  -3   2  11   51.38    4.82 
  -3   2  10    5.65    1.91 
  -3   2   9    1.12    1.06 
  -3   2   8   46.04    4.03 
  -3   2   7   20.89    2.54 
  -3   2   6    2.91    1.10 
   3  -2  -4  177.92    5.88 
   3  -2  -3    7.68    1.28 
   3  -2  -2  121.04    4.27 
   3  -2  -1  169.37    4.82 
   3  -2   0    6.89    1.06 
   3  -2   1  285.78    5.79 
   3  -2   2   19.55    1.56 
   3  -2   3    0.02    0.52 
   3  -2   5    0.57    0.65 
   3  -2   6    0.72    0.77 
   3  -2   7   35.80    3.02 
   3  -2   8   22.00    2.30 
   3  -2   9   39.29    3.23 
   3  -2  10   64.05    4.34 
   3  -2  11   10.21    2.01 
   3  -2  12   33.70    3.53 
   3  -2  13   49.17    4.38 
   3  -2  14    0.08    1.33 
  -3   1  17    6.49    2.48 
  -3   1  16   -0.79    1.32 
  -3   1  15   26.89    4.00 
  -3   1  14    4.31    1.86 
  -3   1  13    0.27    1.42 
  -3   1  12   16.09    2.90 
  -3   1  11   61.19    5.03 
  -3   1  10    8.40    2.09 
  -3   1   9   40.96    3.90 
  -3   1   8   81.32    5.09 
  -3   1   7   22.40    2.54 
  -3   1   6  135.74    6.02 
  -3   1   5   26.91    2.52 
  -3   1   4   20.41    2.14 
   3  -1  -3  313.19    7.03 
   3  -1  -2    7.89    1.16 
   3  -1  -1   19.78    1.52 
   3  -1   1    2.88    0.59 
   3  -1   2   55.67    2.18 
   3  -1   3  133.54    3.55 
   3  -1   4    6.27    0.96 
   3  -1   5  144.14    4.28 
   3  -1   6   50.10    2.76 
   3  -1   7    2.43    1.11 
   3  -1   8  101.53    4.52 
   3  -1   9   63.43    3.81 
   3  -1  12    6.71    1.69 
  -3   0  17    3.70    2.19 
  -3   0  16   20.75    3.61 
  -3   0  15    5.04    2.00 
  -3   0  14   12.16    2.56 
  -3   0  13   23.65    3.41 
  -3   0  12    4.23    1.88 
  -3   0  11    4.63    1.74 
  -3   0  10   30.41    3.44 
  -3   0   9   15.79    2.41 
  -3   0   8   42.26    3.55 
  -3   0   7  220.21    8.07 
  -3   0   6    3.44    1.20 
  -3   0   5  120.90    5.14 
  -3   0   4  121.63    4.80 
  -3   0   3    5.27    1.04 
  -3   0   2  325.54    6.89 
  -3   0   1   72.52    2.89 
   3   0   0   17.05    1.20 
   3   0   1  233.70    3.86 
   3   0   2   39.37    1.41 
   3   0   3    3.21    0.56 
   3   0   4  126.70    3.09 
   3   0   5   31.28    1.73 
   3   0   6   41.76    2.29 
   3   0   7  106.46    4.11 
   3   0   8   37.97    2.66 
   3   0   9   52.98    3.34 
   3   0  10   60.23    3.81 
   3   0  11    0.14    1.02 
  -3  -1  17    5.90    2.32 
  -3  -1  16    2.78    2.01 
  -3  -1  15   16.55    3.01 
  -3  -1  14   28.94    3.97 
  -3  -1  13    0.20    1.03 
  -3  -1  12   48.60    4.42 
  -3  -1  11   24.29    3.06 
  -3  -1  10   16.75    2.68 
  -3  -1   9  105.72    6.07 
  -3  -1   8   81.73    5.04 
  -3  -1   7   19.21    2.44 
  -3  -1   6  187.47    6.81 
  -3  -1   5   49.76    3.36 
  -3  -1   4   36.98    2.73 
  -3  -1   3  346.05    7.56 
  -3  -1   2    4.62    0.81 
  -3  -1   1   10.88    1.05 
  -3  -1   0   90.97    2.51 
  -3  -1  -1    6.40    0.54 
   3   1   4    3.44    0.52 
   3   1   5  113.95    2.84 
   3   1   6  160.09    4.05 
   3   1   7    8.76    1.14 
   3   1   8   63.53    3.23 
   3   1   9  110.92    4.63 
  -3  -2  17    6.14    2.48 
  -3  -2  16    6.81    2.28 
  -3  -2  15   36.96    4.70 
  -3  -2  14    4.75    1.97 
  -3  -2  13   50.03    4.99 
  -3  -2  12   23.99    3.40 
  -3  -2  11   15.96    2.66 
  -3  -2  10  197.00    8.68 
  -3  -2   9    1.61    1.13 
  -3  -2   8   10.73    1.93 
  -3  -2   7   80.14    4.61 
  -3  -2   6    0.27    0.76 
  -3  -2   5   17.56    2.00 
  -3  -2   4   89.24    4.00 
  -3  -2   3   27.38    2.14 
  -3  -2   2   71.34    3.00 
  -3  -2   1  165.06    4.06 
  -3  -2   0   31.83    1.46 
  -3  -2  -1  198.15    3.00 
   3   2   5   98.92    2.46 
   3   2   6   32.18    1.78 
   3   2   7   95.51    3.43 
   3   2   8   51.98    2.89 
  -3  -3  17   28.63    4.38 
  -3  -3  16    2.49    1.88 
  -3  -3  15   15.24    3.32 
  -3  -3  14   58.30    5.78 
  -3  -3  13    3.06    1.79 
  -3  -3  12   15.91    2.84 
  -3  -3  11   52.08    4.63 
  -3  -3  10    2.81    1.45 
  -3  -3   9   87.09    5.58 
  -3  -3   8   22.70    2.80 
  -3  -3   7    0.89    1.03 
  -3  -3   6   77.89    4.49 
  -3  -3   5   30.64    2.64 
  -3  -3   4    8.14    1.41 
  -3  -3   3   39.87    2.65 
  -3  -3   2   71.21    3.20 
  -3  -3   1   55.61    2.50 
  -3  -3   0  121.65    3.17 
  -3  -3  -1   92.21    2.40 
  -3  -3  -2   65.78    1.75 
  -3  -3  -3  155.06    2.61 
   3   3   4   20.96    1.16 
   3   3   5   24.91    1.38 
   3   3   6   99.85    3.18 
  -3  -4  16   21.26    3.82 
  -3  -4  15   19.32    3.49 
  -3  -4  14    1.85    1.44 
  -3  -4  13   24.60    3.60 
  -3  -4  12    1.39    1.40 
  -3  -4  11    4.59    1.74 
  -3  -4  10   49.92    4.58 
  -3  -4   9    8.41    1.91 
  -3  -4   8    1.72    1.17 
  -3  -4   7   57.21    4.26 
  -3  -4   6   18.36    2.34 
  -3  -4   5   71.67    4.31 
  -3  -4   4   76.39    4.01 
  -3  -4   3   40.99    2.84 
  -3  -4   2   84.76    3.73 
  -3  -4   1  122.68    4.20 
  -3  -4   0   13.91    1.27 
  -3  -4  -1   38.61    1.87 
  -3  -4  -2  125.39    3.21 
  -3  -4  -3    8.21    0.79 
  -3  -4  -4   58.96    2.14 
  -3  -5  16    3.55    2.31 
  -3  -5  15    5.64    2.15 
  -3  -5  14   23.61    3.64 
  -3  -5  13    1.17    1.30 
  -3  -5  12    9.35    2.28 
  -3  -5  11   29.22    3.75 
  -3  -5  10    3.03    1.53 
  -3  -5   9   19.64    2.87 
  -3  -5   8   31.53    3.41 
  -3  -5   7   12.39    2.17 
  -3  -5   6   73.17    4.83 
  -3  -5   5   96.10    5.00 
  -3  -5   4   -0.05    0.98 
  -3  -5   3   95.49    4.39 
  -3  -5   2   98.63    4.27 
  -3  -5   1   27.90    2.13 
  -3  -5   0  105.78    3.85 
  -3  -5  -1   32.60    2.07 
  -3  -5  -2   14.99    1.37 
  -3  -5  -3   81.04    2.94 
  -3  -6  15    6.83    2.62 
  -3  -6  14    3.33    1.72 
  -3  -6  13   22.13    3.62 
  -3  -6  12   21.03    3.52 
  -3  -6  11    1.58    1.69 
  -3  -6  10   30.49    4.00 
  -3  -6   9   50.07    4.64 
  -3  -6   8    6.13    1.75 
  -3  -6   7   54.98    4.48 
  -3  -6   6   38.14    3.53 
  -3  -6   5   46.09    3.65 
  -3  -6   4  111.49    5.38 
  -3  -6   3   25.22    2.60 
  -3  -6   2   51.20    3.26 
  -3  -6   1  105.01    4.35 
  -3  -6   0    1.16    0.88 
  -3  -6  -1   25.48    1.97 
  -3  -7  14   22.60    3.97 
  -3  -7  13   13.76    2.99 
  -3  -7  12   15.56    3.18 
  -3  -7  11   36.23    4.52 
  -3  -7  10    8.03    2.24 
  -3  -7   9   56.40    5.18 
  -3  -7   8   65.08    4.99 
  -3  -7   7    0.95    1.24 
  -3  -7   6   47.36    4.17 
  -3  -7   5   71.84    4.92 
  -3  -7   4    2.03    1.24 
  -3  -7   3   17.18    2.27 
  -3  -7   2   47.02    3.39 
  -3  -7   1    5.11    1.23 
  -3  -7   0   30.47    2.61 
  -3  -7  -1   44.73    2.95 
  -3  -8  13   18.35    3.49 
  -3  -8  12   33.90    4.43 
  -3  -8  11   -0.40    1.18 
  -3  -8  10   24.11    3.61 
  -3  -8   9   32.11    4.15 
  -3  -8   8   10.99    2.56 
  -3  -8   7   33.21    4.00 
  -3  -8   6   16.69    2.75 
  -3  -8   5    0.94    1.24 
  -3  -8   4   49.67    4.06 
  -3  -8   3   20.26    2.54 
  -3  -8   2   -0.02    1.02 
  -3  -8   1   39.04    3.22 
  -3  -8   0   39.70    3.01 
  -3  -9  12   13.83    3.22 
  -3  -9  11   31.77    4.33 
  -3  -9  10   11.09    2.61 
  -3  -9   9    8.24    2.08 
  -3  -9   8   37.29    4.25 
  -3  -9   7    3.21    1.94 
  -3  -9   6    2.74    1.77 
  -3  -9   5   31.71    3.73 
  -3  -9   4    6.19    1.73 
  -3  -9   3    7.47    1.71 
  -3  -9   2   20.67    2.60 
  -3 -10  11    0.67    2.40 
  -3 -10  10    5.62    2.17 
  -3 -10   9   12.58    2.68 
  -3 -10   8    1.77    1.47 
  -3 -10   7   10.84    2.72 
  -3 -10   6   27.11    3.48 
  -3 -10   5    1.50    1.49 
  -3 -10   4   31.35    3.62 
  -3 -10   3   11.25    2.17 
  -3 -11  10    4.83    3.02 
  -3 -11   9    0.62    1.99 
  -3 -11   8   22.03    3.49 
  -3 -11   7   11.57    2.49 
  -3 -11   6    3.87    1.70 
  -3 -11   5   33.77    3.90 
  -3 -12   8    0.81    2.54 
   4 -13  -3    2.78    2.48 
   4 -13  -2   17.59    3.86 
   4 -13  -1    2.31    2.25 
   4 -13   0    7.56    2.85 
   4 -13   1   13.47    3.57 
   4 -13   2    5.04    2.61 
   4 -12  -7   11.12    3.09 
   4 -12  -6   17.96    3.83 
   4 -12  -5    6.84    2.39 
   4 -12  -4    9.45    2.57 
   4 -12  -3   18.12    3.40 
   4 -12  -2    0.62    1.38 
   4 -12  -1    9.21    2.54 
   4 -12   0   15.15    3.25 
   4 -12   1   -0.12    1.25 
   4 -12   2    7.39    2.42 
   4 -12   3   18.91    3.45 
   4 -12   4    0.87    1.71 
   4 -12   5   14.12    3.44 
   4 -12   6   11.65    2.97 
   4 -12   7    0.85    1.50 
   4 -11 -10   12.33    3.51 
   4 -11  -9    3.31    2.25 
   4 -11  -8   28.85    4.36 
   4 -11  -7   15.36    3.14 
   4 -11  -6    0.11    1.46 
   4 -11  -5   29.49    3.94 
   4 -11  -4   10.94    2.51 
   4 -11  -3   -0.25    1.31 
   4 -11  -2   12.67    2.72 
   4 -11  -1   13.58    2.66 
   4 -11   0    0.85    1.41 
   4 -11   1   24.32    3.53 
   4 -11   2   18.82    3.31 
   4 -11   3    2.22    1.82 
   4 -11   4   30.67    4.23 
   4 -11   5    4.05    2.01 
   4 -11   6    4.99    2.14 
   4 -11   7   23.32    4.02 
   4 -11   8    1.98    2.06 
   4 -11   9    7.52    2.58 
   4 -10 -11    6.45    2.73 
   4 -10 -10    1.54    1.53 
   4 -10  -9   34.39    4.48 
   4 -10  -8    5.21    2.05 
   4 -10  -6    9.10    2.21 
   4 -10  -5   17.36    3.12 
   4 -10  -4    8.18    2.31 
   4 -10  -3   26.83    3.65 
   4 -10  -2   13.31    2.73 
   4 -10  -1    5.82    2.20 
   4 -10   0   61.22    5.47 
   4 -10   1    3.76    2.04 
   4 -10   2   13.72    2.75 
   4 -10   3   46.44    4.77 
   4 -10   4    0.49    1.36 
   4 -10   5   23.29    3.54 
   4 -10   6   22.92    3.81 
   4 -10   7    0.33    1.31 
   4 -10   8   20.04    3.70 
   4 -10   9   10.16    2.70 
   4 -10  10    0.40    2.04 
   4 -10  11   12.77    3.13 
  -4   9  13   13.77    3.74 
  -4   9  12    6.78    3.01 
   4  -9 -11    7.58    2.58 
   4  -9 -10   25.00    3.74 
   4  -9  -8   12.88    3.03 
   4  -9  -7   29.82    4.16 
   4  -9  -6    0.67    1.55 
   4  -9  -5    6.57    2.35 
   4  -9  -4   65.47    5.47 
   4  -9  -3    0.42    1.24 
   4  -9  -2   18.08    2.89 
   4  -9  -1   44.35    4.51 
   4  -9   0   -0.34    1.24 
   4  -9   1   68.01    5.31 
   4  -9   2   29.18    3.57 
   4  -9   3    0.93    1.50 
   4  -9   4   38.98    4.16 
   4  -9   5   15.30    2.74 
   4  -9   6    1.01    1.26 
   4  -9   7   22.91    3.35 
   4  -9   8   11.52    2.68 
   4  -9   9    1.02    1.43 
   4  -9  10    8.92    2.67 
   4  -9  11   13.04    3.22 
   4  -9  12    3.92    2.25 
   4  -9  13   13.30    3.15 
  -4   8  14    9.63    3.57 
  -4   8  13   -2.30    2.04 
  -4   8  12    7.12    2.86 
   4  -8 -10    0.10    1.44 
   4  -8  -9   13.25    2.85 
   4  -8  -8   30.92    4.04 
   4  -8  -7    0.20    1.48 
   4  -8  -6   51.76    4.91 
   4  -8  -5   55.42    4.87 
   4  -8  -4    0.75    1.31 
   4  -8  -3   52.04    4.52 
   4  -8  -2   40.53    3.91 
   4  -8  -1    1.32    1.54 
   4  -8   0   62.55    4.81 
   4  -8   1   14.00    2.42 
   4  -8   2    1.93    1.56 
   4  -8   3   21.21    2.98 
   4  -8   4    1.58    1.34 
   4  -8   5   26.69    3.35 
   4  -8   6   25.79    3.28 
   4  -8   7    3.86    1.98 
   4  -8   8   16.88    2.95 
   4  -8   9   30.54    3.92 
   4  -8  10    0.02    1.44 
   4  -8  11   19.57    3.79 
   4  -8  12   27.49    4.02 
   4  -8  13   -0.56    1.85 
   4  -8  14    7.17    2.57 
  -4   7  15    6.07    2.34 
  -4   7  14    3.17    2.46 
  -4   7  13   18.08    4.03 
  -4   7  12   14.01    3.22 
  -4   7  11    5.78    2.52 
   4  -7 -10   34.49    4.36 
   4  -7  -9   27.07    3.84 
   4  -7  -8    1.79    1.48 
   4  -7  -7   77.28    5.68 
   4  -7  -6   18.59    2.93 
   4  -7  -5   21.35    2.96 
   4  -7  -4   63.45    4.81 
   4  -7  -3   -0.45    1.04 
   4  -7  -2   64.68    4.69 
   4  -7  -1   39.51    3.73 
   4  -7   0    2.43    1.33 
   4  -7   1   51.21    4.10 
   4  -7   2   13.93    2.24 
   4  -7   3    0.30    1.11 
   4  -7   4   51.81    4.32 
   4  -7   5   37.06    3.72 
   4  -7   6    0.62    1.15 
   4  -7   7   20.72    2.99 
   4  -7   8   42.25    4.21 
   4  -7   9    7.98    2.18 
   4  -7  10   36.97    4.16 
   4  -7  11   16.63    3.14 
   4  -7  12    9.20    2.74 
   4  -7  13   25.53    3.91 
   4  -7  14    0.77    2.14 
   4  -7  15    3.91    2.50 
   4  -7  16   10.46    2.36 
  -4   6  15    3.10    2.14 
  -4   6  14   20.22    4.18 
  -4   6  13    3.50    2.23 
  -4   6  12    7.42    2.51 
  -4   6  11   51.13    5.66 
  -4   6  10    1.82    1.81 
   4  -6  -9   30.63    3.94 
   4  -6  -8   41.24    4.16 
   4  -6  -6   82.26    5.44 
   4  -6  -5   22.91    2.90 
   4  -6  -4   -0.07    0.89 
   4  -6  -3   82.27    4.97 
   4  -6  -2   22.77    2.67 
   4  -6  -1    6.16    1.55 
   4  -6   0   44.32    3.48 
   4  -6   1   21.17    2.60 
   4  -6   2    5.93    1.49 
   4  -6   3   80.97    4.88 
   4  -6   4   43.93    3.59 
   4  -6   5   10.74    1.91 
   4  -6   6   76.54    5.13 
   4  -6   7   25.93    3.06 
   4  -6   8   31.19    3.68 
   4  -6   9   37.93    3.96 
   4  -6  10    2.76    1.55 
   4  -6  11   17.01    3.29 
   4  -6  12   33.64    4.34 
   4  -6  13   -0.48    1.59 
   4  -6  14   18.08    3.68 
   4  -6  15   16.55    3.56 
  -4   5  16    9.14    2.66 
  -4   5  15   29.53    4.68 
  -4   5  14   -0.16    1.53 
  -4   5  13   29.54    4.46 
  -4   5  12   25.53    3.95 
  -4   5  11    3.36    1.92 
  -4   5  10   66.29    6.05 
  -4   5   9   10.62    2.62 
   4  -5  -7   75.04    5.15 
   4  -5  -6    6.58    1.61 
   4  -5  -5    7.12    1.77 
   4  -5  -4   54.19    3.92 
   4  -5  -3   20.46    2.56 
   4  -5  -2   30.25    2.86 
   4  -5  -1   82.69    4.56 
   4  -5   0   30.84    2.96 
   4  -5   1   23.80    2.49 
   4  -5   2  112.99    5.26 
   4  -5   3    1.12    0.93 
   4  -5   4   35.97    3.00 
   4  -5   5   83.40    4.87 
   4  -5   6    1.38    1.07 
   4  -5   7   40.20    3.70 
   4  -5   8   56.16    4.28 
   4  -5   9    1.91    1.42 
   4  -5  10   23.55    3.22 
   4  -5  11   15.25    2.78 
   4  -5  12   -0.06    1.62 
   4  -5  13   22.49    3.49 
   4  -5  14   10.61    2.78 
  -4   4  16    8.16    2.61 
  -4   4  15    1.20    1.97 
  -4   4  14   47.13    5.51 
  -4   4  13    4.24    2.02 
  -4   4  12    6.72    2.19 
  -4   4  11   64.23    5.81 
  -4   4  10    2.64    1.66 
  -4   4   9   20.20    3.40 
  -4   4   8   37.12    4.19 
   4  -4  -7    1.32    1.11 
   4  -4  -6   39.44    3.53 
   4  -4  -5   41.89    3.50 
   4  -4  -4    8.03    1.73 
   4  -4  -3   78.41    4.42 
   4  -4  -2  149.56    5.90 
   4  -4  -1    0.86    0.98 
   4  -4   0   43.39    3.10 
   4  -4   1  280.00    7.57 
   4  -4   2   19.55    2.17 
   4  -4   3   95.87    4.60 
   4  -4   4   94.00    4.63 
   4  -4   5    7.37    1.58 
   4  -4   6   91.51    4.84 
   4  -4   7    2.01    1.21 
   4  -4   8    7.57    1.89 
   4  -4   9   88.98    5.42 
   4  -4  10    3.98    1.73 
   4  -4  11   21.93    3.15 
   4  -4  12   41.80    4.22 
   4  -4  13   12.82    2.77 
  -4   3  16   13.57    3.34 
  -4   3  15   26.04    4.10 
  -4   3  14    0.61    1.66 
  -4   3  13   24.29    3.81 
  -4   3  12   19.54    3.29 
  -4   3  11    0.07    1.49 
  -4   3  10   61.96    5.39 
  -4   3   9   40.54    4.28 
  -4   3   8    1.66    1.14 
  -4   3   7   51.59    4.36 
   4  -3  -6   51.55    3.93 
   4  -3  -5    8.98    1.72 
   4  -3  -4   66.64    3.98 
   4  -3  -3   90.26    4.57 
   4  -3  -2   11.25    1.66 
   4  -3  -1  120.27    4.61 
   4  -3   0   58.72    3.20 
   4  -3   1   46.23    2.77 
   4  -3   2  149.63    5.11 
   4  -3   3    6.22    1.15 
   4  -3   4   82.49    3.96 
   4  -3   5   96.10    4.39 
   4  -3   6    0.25    0.85 
   4  -3   7   39.60    3.16 
   4  -3   8   13.62    2.12 
   4  -3   9    3.49    1.33 
   4  -3  10   18.18    2.63 
   4  -3  11   42.05    3.77 
   4  -3  12    0.31    1.52 
  -4   2  17   33.88    4.97 
  -4   2  16    7.21    2.71 
  -4   2  15    2.92    2.12 
  -4   2  14   20.84    3.64 
  -4   2  13    4.62    1.95 
  -4   2  12    2.21    1.69 
  -4   2  11   11.11    2.52 
  -4   2  10   30.32    3.49 
  -4   2   9    1.28    1.14 
  -4   2   8   41.26    3.95 
  -4   2   7   44.03    3.93 
  -4   2   6   57.79    4.37 
  -4   2   5  271.35    9.15 
   4  -2  -4   16.53    2.04 
   4  -2  -3   53.96    3.27 
   4  -2  -2  158.25    5.25 
   4  -2  -1    1.89    0.87 
   4  -2   0   79.22    3.28 
   4  -2   2    1.79    0.78 
   4  -2   3   27.82    2.03 
   4  -2   4   67.72    3.19 
   4  -2   6   77.67    3.72 
   4  -2   7   27.25    2.44 
   4  -2   8    5.86    1.40 
   4  -2   9   81.43    4.50 
   4  -2  10   25.40    2.79 
  -4   1  17    1.60    1.69 
  -4   1  16    6.52    2.43 
  -4   1  15    6.43    2.29 
  -4   1  14    2.80    1.86 
  -4   1  13   17.24    3.21 
  -4   1  12   31.20    4.04 
  -4   1  11    3.56    1.49 
  -4   1  10   27.32    3.44 
  -4   1   9   61.90    4.96 
  -4   1   8    0.27    0.86 
  -4   1   7   78.15    4.89 
  -4   1   6  162.35    6.99 
  -4   1   5   15.59    2.09 
  -4   1   4  214.88    7.40 
  -4   1   3   85.52    4.47 
   4  -1  -2  118.55    4.39 
   4  -1   0    6.00    0.96 
   4  -1   1   10.30    1.13 
   4  -1   2  128.02    3.52 
   4  -1   3    1.08    0.60 
   4  -1   4    4.28    0.85 
   4  -1   5   72.16    2.98 
   4  -1   6   28.00    2.06 
   4  -1   7   41.80    2.69 
   4  -1   8   61.14    3.42 
   4  -1   9   33.82    3.12 
  -4   0  17   13.01    2.97 
  -4   0  16    4.55    2.27 
  -4   0  15    0.46    1.61 
  -4   0  14   18.33    3.35 
  -4   0  13   24.50    3.88 
  -4   0  12    3.80    1.59 
  -4   0  11   63.64    5.23 
  -4   0  10   58.15    4.94 
  -4   0   9   32.93    3.52 
  -4   0   8  147.61    7.20 
  -4   0   7   21.45    2.57 
  -4   0   6   31.67    3.04 
  -4   0   5   93.10    4.75 
  -4   0   4   29.23    2.54 
  -4   0   3   20.42    2.07 
  -4   0   2  122.17    4.49 
  -4   0   1    6.75    1.04 
   4   0   0   57.89    2.48 
   4   0   1   62.77    2.29 
   4   0   2    4.75    0.71 
   4   0   3  112.33    2.63 
   4   0   4  104.00    2.69 
   4   0   5    1.31    0.63 
   4   0   6   64.39    2.75 
   4   0   7   87.34    3.43 
  -4  -1  17   12.31    2.91 
  -4  -1  16    4.20    2.13 
  -4  -1  15   16.55    3.33 
  -4  -1  14   26.16    3.53 
  -4  -1  13   21.11    3.25 
  -4  -1  12   84.61    6.07 
  -4  -1  11   16.54    2.83 
  -4  -1  10    6.34    1.97 
  -4  -1   9  177.49    8.01 
  -4  -1   8    3.23    1.41 
  -4  -1   7   50.04    3.94 
  -4  -1   6  111.34    5.63 
  -4  -1   5   -0.25    0.70 
  -4  -1   4   41.55    3.01 
  -4  -1   3    8.86    1.39 
  -4  -1   2   28.90    2.27 
  -4  -1   1   59.81    2.77 
  -4  -1   0   52.87    2.21 
  -4  -1  -1    0.92    0.45 
  -4  -2  16   30.97    4.36 
  -4  -2  15    1.50    1.42 
  -4  -2  14   21.88    3.44 
  -4  -2  13   74.10    6.10 
  -4  -2  12    1.43    1.32 
  -4  -2  11   32.55    3.91 
  -4  -2  10   24.77    3.16 
  -4  -2   9    7.26    1.88 
  -4  -2   8   51.77    4.14 
  -4  -2   7   20.30    2.57 
  -4  -2   6    0.28    1.11 
  -4  -2   5   81.08    4.32 
  -4  -2   4   12.74    1.94 
  -4  -2   3   39.94    2.61 
  -4  -2   2  114.60    4.03 
  -4  -2   1  151.86    4.25 
  -4  -2   0   37.00    1.70 
  -4  -2  -1  194.19    3.18 
  -4  -3  16    7.50    2.58 
  -4  -3  15   30.94    4.40 
  -4  -3  14    9.95    2.49 
  -4  -3  13    8.79    2.39 
  -4  -3  12   39.83    4.48 
  -4  -3  11   10.13    2.36 
  -4  -3  10   37.52    3.98 
  -4  -3   9   44.89    4.19 
  -4  -3   8    4.31    1.53 
  -4  -3   7   14.48    2.25 
  -4  -3   6   74.93    4.63 
  -4  -3   5   21.76    2.46 
  -4  -3   4   71.60    3.90 
  -4  -3   3  102.58    4.51 
  -4  -3   2    1.01    0.64 
  -4  -3   1  157.43    4.38 
  -4  -3   0   70.88    2.52 
  -4  -3  -1   15.74    0.97 
  -4  -4  16   32.13    4.81 
  -4  -4  15    2.07    1.56 
  -4  -4  14    6.44    2.06 
  -4  -4  13   23.41    3.51 
  -4  -4  12    1.90    1.50 
  -4  -4  11   10.59    2.38 
  -4  -4  10   17.72    2.91 
  -4  -4   9    9.53    2.06 
  -4  -4   8   67.09    4.93 
  -4  -4   7   22.70    2.79 
  -4  -4   6    0.83    1.18 
  -4  -4   5   95.55    4.98 
  -4  -4   4   49.31    3.46 
  -4  -4   3    9.77    1.47 
  -4  -4   2  109.39    4.26 
  -4  -4   1  102.36    3.64 
  -4  -4   0   35.25    1.95 
  -4  -4  -1   44.54    1.90 
  -4  -5  15   23.61    4.16 
  -4  -5  14    9.56    2.56 
  -4  -5  13    2.19    1.62 
  -4  -5  12   30.84    4.13 
  -4  -5  11    4.95    2.06 
  -4  -5  10    7.72    2.49 
  -4  -5   9   28.34    3.62 
  -4  -5   8   59.70    4.77 
  -4  -5   7   39.06    3.65 
  -4  -5   6   81.06    4.99 
  -4  -5   5   26.31    2.81 
  -4  -5   4   57.95    3.71 
  -4  -5   3  108.02    4.81 
  -4  -5   2    3.48    1.11 
  -4  -5   1   54.05    2.97 
  -4  -5   0   79.70    3.28 
  -4  -6  14    6.02    2.38 
  -4  -6  13   30.76    4.39 
  -4  -6  12    9.93    2.42 
  -4  -6  11   31.39    4.18 
  -4  -6  10   46.46    4.93 
  -4  -6   8   37.54    4.06 
  -4  -6   7   61.84    4.74 
  -4  -6   6    0.07    0.78 
  -4  -6   5   54.99    4.10 
  -4  -6   4   62.12    4.01 
  -4  -6   3    4.46    1.23 
  -4  -6   2   74.69    3.96 
  -4  -6   1   48.64    3.13 
  -4  -7  14   10.22    3.34 
  -4  -7  13    3.37    1.83 
  -4  -7  12   25.69    3.90 
  -4  -7  11   25.14    3.58 
  -4  -7  10   10.25    2.57 
  -4  -7   9   61.43    5.42 
  -4  -7   8   26.52    3.52 
  -4  -7   7   24.77    3.01 
  -4  -7   6   19.48    2.67 
  -4  -7   5   25.05    3.03 
  -4  -7   4    4.86    1.51 
  -4  -7   3   46.12    3.55 
  -4  -7   2   19.33    2.30 
  -4  -8  13   10.21    2.83 
  -4  -8  12   12.29    2.63 
  -4  -8  11   10.95    2.38 
  -4  -8  10   15.55    2.83 
  -4  -8   9    9.50    2.24 
  -4  -8   8    6.41    2.20 
  -4  -8   7   30.73    3.74 
  -4  -8   6    2.63    1.36 
  -4  -8   5    8.92    1.90 
  -4  -8   4   47.76    4.01 
  -4  -9  12   11.88    3.66 
  -4  -9  11   14.19    2.96 
  -4  -9  10    2.09    1.79 
  -4  -9   9   15.57    2.88 
  -4  -9   8   22.74    3.41 
  -4  -9   7    1.40    1.63 
  -4  -9   6   36.85    4.06 
  -4  -9   5   16.01    2.66 
  -4 -10  10   17.24    3.52 
  -4 -10   9    3.71    1.67 
  -4 -10   8    3.53    1.78 
  -4 -10   7   24.26    3.39 
   5 -12  -5    0.51    2.08 
   5 -12  -4    8.90    3.05 
   5 -12  -3    7.19    2.33 
   5 -12  -2    1.60    1.64 
   5 -12  -1    8.67    2.68 
   5 -12   0    9.51    2.66 
   5 -12   1    0.36    1.85 
   5 -12   2   10.95    3.11 
   5 -12   3    5.49    2.62 
   5 -12   4    3.78    2.31 
   5 -12   5   21.70    3.76 
   5 -11  -8   17.51    3.84 
   5 -11  -7    4.29    2.17 
   5 -11  -6    9.69    2.62 
   5 -11  -5   10.81    2.78 
   5 -11  -4    8.48    2.44 
   5 -11  -2   27.59    3.95 
   5 -11  -1    8.28    2.56 
   5 -11   0   10.72    3.00 
   5 -11   1   40.83    5.05 
   5 -11   2   -0.50    1.49 
   5 -11   3   22.61    3.82 
   5 -11   4   40.73    5.01 
   5 -11   5    0.32    1.85 
   5 -11   6   19.07    3.62 
   5 -11   7    6.66    2.74 
   5 -11   8    0.60    1.67 
   5 -11   9   12.69    2.81 
   5 -10 -10   10.44    3.22 
   5 -10  -9   14.40    3.07 
   5 -10  -8    2.57    1.78 
   5 -10  -7    7.06    2.29 
   5 -10  -6   32.95    4.42 
   5 -10  -5    0.14    1.51 
   5 -10  -4   17.74    3.10 
   5 -10  -3   37.01    4.26 
   5 -10  -2   -0.24    1.61 
   5 -10  -1   29.56    3.98 
   5 -10   0   31.30    4.10 
   5 -10   1    0.98    1.39 
   5 -10   2   51.12    5.07 
   5 -10   3   10.98    2.65 
   5 -10   4    2.48    1.79 
   5 -10   5   18.05    3.30 
   5 -10   6    2.18    1.69 
   5 -10   7    5.78    2.31 
   5 -10   8   13.81    3.22 
   5 -10   9    3.22    2.23 
   5 -10  10    5.12    2.48 
   5 -10  11    5.94    2.28 
  -5   9  12   -2.74    1.45 
   5  -9 -11    7.14    2.85 
   5  -9 -10   10.52    2.71 
   5  -9  -9    0.85    1.95 
   5  -9  -8   13.83    2.97 
   5  -9  -7   25.07    3.56 
   5  -9  -6    1.94    1.75 
   5  -9  -5   57.39    5.50 
   5  -9  -4   18.84    3.43 
   5  -9  -3    8.90    2.43 
   5  -9  -2   38.64    4.19 
   5  -9  -1    1.71    1.37 
   5  -9   0   14.55    2.82 
   5  -9   1   24.75    3.36 
   5  -9   2    0.98    1.23 
   5  -9   3   13.94    2.66 
   5  -9   4   14.74    2.88 
   5  -9   5    1.53    1.74 
   5  -9   6   15.25    3.03 
   5  -9   7   11.83    2.71 
   5  -9   8    1.55    1.78 
   5  -9   9   15.31    3.07 
   5  -9  10   17.50    3.31 
   5  -9  11    1.88    2.19 
   5  -9  12   10.37    2.83 
   5  -9  13   13.77    2.96 
  -5   8  12   14.00    3.85 
  -5   8  11   12.37    3.62 
   5  -8 -10    6.95    2.21 
   5  -8  -9   27.70    3.89 
   5  -8  -8   13.73    2.80 
   5  -8  -7    7.95    2.38 
   5  -8  -6   47.33    4.89 
   5  -8  -5    1.31    1.30 
   5  -8  -4   18.30    2.96 
   5  -8  -3   68.74    5.34 
   5  -8  -2    1.02    1.21 
   5  -8  -1   27.49    3.36 
   5  -8   0   25.17    3.30 
   5  -8   1    3.08    1.46 
   5  -8   2   20.54    2.98 
   5  -8   3   18.90    2.82 
   5  -8   4    1.65    1.31 
   5  -8   5   29.56    3.57 
   5  -8   6   20.59    3.30 
   5  -8   7    1.38    1.31 
   5  -8   8   35.08    4.22 
   5  -8   9   30.65    4.09 
   5  -8  10    6.14    2.54 
   5  -8  11   29.06    4.05 
   5  -8  13   10.36    3.22 
   5  -8  14   17.16    3.12 
  -5   7  14    5.16    2.54 
  -5   7  13   29.85    5.34 
  -5   7  12    2.26    2.10 
  -5   7  11    5.41    2.47 
   5  -7  -9    0.09    1.28 
   5  -7  -8   40.53    4.59 
   5  -7  -7   58.88    5.20 
   5  -7  -6    2.31    1.55 
   5  -7  -5   82.40    5.89 
   5  -7  -4    5.25    1.86 
   5  -7  -3    3.25    1.53 
   5  -7  -2   72.85    5.21 
   5  -7  -1    8.81    2.00 
   5  -7   0   38.60    3.82 
   5  -7   1   30.97    3.32 
   5  -7   2   42.39    3.90 
   5  -7   3   20.04    2.76 
   5  -7   4   29.12    3.37 
   5  -7   5   25.54    3.18 
   5  -7   6   15.35    2.60 
   5  -7   7   51.09    4.62 
   5  -7   8    7.50    2.02 
   5  -7   9   19.36    3.15 
   5  -7  10   30.76    3.97 
   5  -7  11    0.25    1.49 
   5  -7  12   16.98    3.48 
   5  -7  13   12.07    3.34 
  -5   6  14   25.96    4.54 
  -5   6  13    2.31    2.06 
  -5   6  12   41.99    5.33 
  -5   6  11   16.01    3.72 
   5  -6  -9   60.97    5.58 
   5  -6  -8    3.46    1.72 
   5  -6  -7   19.93    3.03 
   5  -6  -6   56.98    5.03 
   5  -6  -5    2.81    1.52 
   5  -6  -4   27.07    3.15 
   5  -6  -3   21.94    2.82 
   5  -6  -2    7.54    1.80 
   5  -6  -1   32.20    3.26 
   5  -6   0   26.89    2.92 
   5  -6   1   17.37    2.37 
   5  -6   2   49.09    3.84 
   5  -6   3   79.35    5.06 
   5  -6   4    0.11    1.00 
   5  -6   5   47.95    3.95 
   5  -6   6   60.07    4.45 
   5  -6   7    3.53    1.36 
   5  -6   8   43.79    4.19 
   5  -6   9   14.55    2.59 
   5  -6  10    3.99    1.76 
   5  -6  11   30.27    3.86 
   5  -6  12    4.29    2.26 
  -5   5  15    6.13    2.79 
  -5   5  14    6.88    2.54 
  -5   5  13   45.00    5.54 
  -5   5  12    8.46    2.73 
  -5   5  11   16.88    3.23 
  -5   5  10   43.28    5.02 
  -5   5   9    0.72    1.44 
   5  -5  -8   43.49    4.35 
   5  -5  -7   28.67    3.56 
   5  -5  -6    0.41    1.17 
   5  -5  -5   22.79    2.89 
   5  -5  -4   34.24    3.32 
   5  -5  -3    0.17    0.89 
   5  -5  -2   84.60    5.01 
   5  -5  -1   69.44    4.43 
   5  -5   0    1.47    1.05 
   5  -5   1   93.91    5.16 
   5  -5   2   68.10    4.29 
   5  -5   3   14.48    2.12 
   5  -5   4   68.52    4.46 
   5  -5   5    8.53    1.93 
   5  -5   6   26.68    2.91 
   5  -5   7   74.40    4.96 
   5  -5   8   -0.22    1.12 
   5  -5   9    5.35    1.84 
   5  -5  10   30.03    3.81 
   5  -5  11    2.39    1.52 
  -5   4  15   24.31    4.22 
  -5   4  14   19.97    3.97 
  -5   4  13    0.49    1.56 
  -5   4  12   29.38    4.23 
  -5   4  11   14.79    3.19 
  -5   4  10    0.10    1.45 
  -5   4   9   57.22    5.40 
  -5   4   8   28.51    3.74 
   5  -4  -7    2.97    1.50 
   5  -4  -6   38.98    3.64 
   5  -4  -5   39.81    3.54 
   5  -4  -4   21.16    2.57 
   5  -4  -3   57.95    3.95 
   5  -4  -2   70.03    4.30 
   5  -4  -1   17.08    2.22 
   5  -4   0   90.56    4.64 
   5  -4   1   17.70    2.19 
   5  -4   2   34.39    2.87 
   5  -4   3  124.68    5.43 
   5  -4   4    0.43    0.91 
   5  -4   5   27.34    2.73 
   5  -4   6   61.93    4.10 
   5  -4   7    0.75    1.18 
   5  -4   8   32.62    3.33 
   5  -4   9   16.88    2.58 
   5  -4  10    0.06    1.26 
  -5   3  16   25.13    4.23 
  -5   3  15    3.72    2.29 
  -5   3  14    2.59    2.29 
  -5   3  13   22.13    3.98 
  -5   3  12    1.92    1.73 
  -5   3  11    9.70    2.54 
  -5   3  10   22.20    3.45 
  -5   3   9   12.86    2.67 
  -5   3   8   22.27    3.19 
  -5   3   7   49.33    4.53 
   5  -3  -5   48.77    3.96 
   5  -3  -4   87.81    4.88 
   5  -3  -3    1.39    0.93 
   5  -3  -2   78.25    4.18 
   5  -3  -1   92.74    4.45 
   5  -3   0   12.00    1.60 
   5  -3   1   80.42    3.93 
   5  -3   2   25.49    2.34 
   5  -3   3    1.15    0.84 
   5  -3   4   50.03    3.31 
   5  -3   5   17.21    1.98 
   5  -3   6    4.58    1.23 
   5  -3   7   45.23    3.36 
   5  -3   8   15.23    2.16 
   5  -3   9    0.95    1.39 
  -5   2  16   -0.57    1.48 
  -5   2  15   12.74    3.42 
  -5   2  14    9.27    2.64 
  -5   2  13    3.55    1.53 
  -5   2  12   16.60    3.10 
  -5   2  11   10.08    2.48 
  -5   2  10    6.12    1.99 
  -5   2   9   29.05    3.50 
  -5   2   8   66.85    5.28 
  -5   2   7    5.58    1.74 
  -5   2   6   78.47    5.26 
  -5   2   5   94.70    5.54 
   5  -2  -4   17.99    2.25 
   5  -2  -3  139.71    5.63 
   5  -2  -2   65.65    3.65 
   5  -2  -1   21.76    2.19 
   5  -2   1    3.99    1.04 
   5  -2   3   41.75    2.50 
   5  -2   4    3.38    0.99 
   5  -2   5   40.84    2.67 
   5  -2   6   66.14    3.42 
   5  -2   7   13.90    1.80 
  -5   1  16   20.24    3.92 
  -5   1  15   12.90    2.96 
  -5   1  14    0.14    1.46 
  -5   1  13   32.38    4.35 
  -5   1  12   42.86    4.71 
  -5   1  11   27.94    3.68 
  -5   1  10   73.25    5.61 
  -5   1   9   93.66    6.39 
  -5   1   8   29.39    3.44 
  -5   1   7   78.02    5.17 
  -5   1   6   10.69    1.99 
  -5   1   5   33.68    3.26 
  -5   1   4  126.21    5.97 
  -5   1   3    7.63    1.55 
   5  -1  -2   22.12    2.15 
   5  -1  -1   65.02    3.32 
   5  -1   0    7.09    1.26 
   5  -1   1  111.65    3.84 
   5  -1   2   56.24    2.60 
   5  -1   3    3.70    0.77 
   5  -1   4  177.95    4.46 
   5  -1   5   91.70    3.39 
  -5   0  16    8.93    2.71 
  -5   0  15   12.94    2.94 
  -5   0  14   32.59    4.34 
  -5   0  13    9.29    2.61 
  -5   0  12   42.84    4.88 
  -5   0  11   52.17    4.98 
  -5   0  10    0.99    1.25 
  -5   0   9   48.19    4.40 
  -5   0   8   59.17    4.66 
  -5   0   7    5.28    1.49 
  -5   0   6   47.25    3.90 
  -5   0   5   54.20    3.93 
  -5   0   4    2.92    1.15 
  -5   0   3   96.25    4.79 
  -5   0   2   22.56    2.28 
  -5   0   1    0.91    0.69 
  -5   0   0  169.33    5.03 
   5   0   1   72.49    2.90 
   5   0   2    7.32    0.95 
   5   0   3  186.45    3.81 
  -5  -1  16   10.55    2.93 
  -5  -1  15   26.38    3.99 
  -5  -1  14    3.03    1.74 
  -5  -1  13   23.02    3.41 
  -5  -1  12   23.22    3.49 
  -5  -1  11    5.16    1.90 
  -5  -1  10   52.63    4.95 
  -5  -1   9   12.49    2.33 
  -5  -1   8    9.79    2.23 
  -5  -1   7   57.98    4.42 
  -5  -1   6    3.11    1.31 
  -5  -1   5    7.28    1.56 
  -5  -1   4  107.40    5.06 
  -5  -1   3   13.74    1.75 
  -5  -1   2   19.75    2.09 
  -5  -1   1  105.39    4.01 
  -5  -1   0   14.49    1.38 
  -5  -1  -1  107.89    3.10 
  -5  -2  16   15.24    3.50 
  -5  -2  15   11.26    2.68 
  -5  -2  14   27.11    3.87 
  -5  -2  13    1.16    1.22 
  -5  -2  12    5.08    1.94 
  -5  -2  11   31.32    3.87 
  -5  -2  10    4.83    1.78 
  -5  -2   9    5.46    1.75 
  -5  -2   8   34.90    3.48 
  -5  -2   7    7.11    1.62 
  -5  -2   6   24.78    2.75 
  -5  -2   5   65.04    4.11 
  -5  -2   4    3.69    1.15 
  -5  -2   3   63.56    3.53 
  -5  -2   2  103.85    4.03 
  -5  -2   1    3.34    0.86 
  -5  -2   0  164.16    4.12 
  -5  -3  15   25.23    3.96 
  -5  -3  14    3.68    1.84 
  -5  -3  12   19.88    3.16 
  -5  -3  11    0.15    1.48 
  -5  -3  10   26.47    3.56 
  -5  -3   9   20.25    2.98 
  -5  -3   8   12.95    2.33 
  -5  -3   7  111.39    6.19 
  -5  -3   6   87.13    5.20 
  -5  -3   5    4.57    1.39 
  -5  -3   4  178.02    6.46 
  -5  -3   3   50.57    3.19 
  -5  -3   2   70.76    3.47 
  -5  -3   1   79.59    3.28 
  -5  -4  15    0.49    1.96 
  -5  -4  14   30.96    4.26 
  -5  -4  13    7.43    2.08 
  -5  -4  12    1.51    1.36 
  -5  -4  11   47.76    4.91 
  -5  -4   9   23.71    3.25 
  -5  -4   8   37.64    3.77 
  -5  -4   7   17.42    2.53 
  -5  -4   6   82.84    5.09 
  -5  -4   5   88.33    5.01 
  -5  -4   3  103.94    4.71 
  -5  -4   2  111.27    4.55 
  -5  -5  14    8.60    2.41 
  -5  -5  13   11.64    2.82 
  -5  -5  12   22.36    3.52 
  -5  -5  11    8.14    2.26 
  -5  -5  10   45.40    4.77 
  -5  -5   9   54.39    4.98 
  -5  -5   8    2.43    1.33 
  -5  -5   7   91.00    5.83 
  -5  -5   6   36.87    3.48 
  -5  -5   5    6.96    1.76 
  -5  -5   4   38.08    3.23 
  -5  -5   3   33.35    2.81 
  -5  -6  14   19.27    3.96 
  -5  -6  13    9.38    2.41 
  -5  -6  12    0.55    1.52 
  -5  -6  11   51.90    5.23 
  -5  -6  10   22.47    3.44 
  -5  -6   9    4.86    1.91 
  -5  -6   8   49.01    4.60 
  -5  -6   7   28.60    3.31 
  -5  -6   6   39.17    3.68 
  -5  -6   5   27.93    3.04 
  -5  -6   4    5.78    1.51 
  -5  -7  13   16.73    3.49 
  -5  -7  12   21.27    3.46 
  -5  -7  11    3.32    1.68 
  -5  -7  10   30.12    3.91 
  -5  -7   9   24.06    3.51 
  -5  -7   8   -0.05    1.02 
  -5  -7   7    9.36    2.07 
  -5  -7   6   52.44    4.33 
  -5  -8  12    0.05    1.57 
  -5  -8  11    7.20    1.93 
  -5  -8  10   10.49    2.43 
  -5  -8   9    2.67    1.59 
  -5  -8   8   30.94    3.76 
  -5  -8   7    4.78    2.03 
  -5  -9  11    4.98    3.21 
  -5  -9  10    5.59    2.10 
  -5  -9   9   40.42    4.70 
   6 -12  -2    6.33    2.37 
   6 -12  -1   16.83    3.42 
   6 -12   0    3.33    2.12 
   6 -12   1    7.57    2.75 
   6 -12   2   26.91    4.34 
   6 -12   3    1.37    1.59 
   6 -11  -6   13.38    3.36 
   6 -11  -5   19.14    3.75 
   6 -11  -4    0.26    1.85 
   6 -11  -3   18.18    3.57 
   6 -11  -2   19.22    3.66 
   6 -11  -1    4.36    2.20 
   6 -11   0   27.43    4.34 
   6 -11   1   14.69    3.31 
   6 -11   2    2.60    2.20 
   6 -11   3   22.51    3.79 
   6 -11   4    2.67    2.34 
   6 -11   5    9.63    2.78 
   6 -11   6   13.42    3.23 
   6 -11   7   -0.04    1.94 
   6 -11   8    5.97    2.20 
   6 -10  -9    8.74    3.13 
   6 -10  -8    1.27    2.12 
   6 -10  -7   23.84    4.03 
   6 -10  -6   11.81    2.83 
   6 -10  -5    1.01    1.74 
   6 -10  -4   25.08    4.08 
   6 -10  -3    4.94    2.38 
   6 -10  -2    6.29    2.20 
   6 -10  -1   28.66    3.99 
   6 -10   0    2.04    1.83 
   6 -10   1   20.21    3.42 
   6 -10   2   12.06    2.90 
   6 -10   3    1.28    1.69 
   6 -10   4   13.99    3.01 
   6 -10   5   13.85    3.28 
   6 -10   6    1.76    2.04 
   6 -10   7   15.35    3.43 
   6 -10   8    5.11    2.24 
   6 -10   9   -0.06    2.14 
   6 -10  10   11.72    3.08 
   6  -9 -10    7.39    2.88 
   6  -9  -9   11.50    2.98 
   6  -9  -8   31.08    4.45 
   6  -9  -7    4.51    2.06 
   6  -9  -6   23.73    3.99 
   6  -9  -5   48.87    5.22 
   6  -9  -4    3.62    2.18 
   6  -9  -3   19.29    3.28 
   6  -9  -2   16.27    3.07 
   6  -9  -1    0.02    1.30 
   6  -9   0   26.75    3.64 
   6  -9   1    8.63    2.52 
   6  -9   2    2.06    1.71 
   6  -9   3   31.14    4.06 
   6  -9   4   14.77    2.84 
   6  -9   5    0.18    1.67 
   6  -9   6   23.63    3.80 
   6  -9   7   15.73    3.31 
   6  -9   8    3.85    1.96 
   6  -9   9   28.87    4.58 
   6  -9  10    4.17    2.47 
   6  -9  11    4.46    2.27 
   6  -9  12   18.93    3.20 
  -6   8  12   22.93    4.50 
  -6   8  11    0.43    2.32 
   6  -8 -10   24.53    4.08 
   6  -8  -9   29.18    4.28 
   6  -8  -8    3.06    1.72 
   6  -8  -7   20.67    3.63 
   6  -8  -6   11.71    2.83 
   6  -8  -5    3.91    2.07 
   6  -8  -4   57.33    5.28 
   6  -8  -3    3.88    1.74 
   6  -8  -2    5.16    1.74 
   6  -8  -1   39.94    4.13 
   6  -8   0    5.40    1.98 
   6  -8   1    9.19    2.35 
   6  -8   2   30.94    3.73 
   6  -8   3   21.97    3.24 
   6  -8   4   33.59    3.85 
   6  -8   5   34.25    4.09 
   6  -8   6    3.90    1.86 
   6  -8   7   20.84    3.52 
   6  -8   8   38.07    4.36 
   6  -8   9   -0.17    1.41 
   6  -8  10   23.86    3.79 
   6  -8  11   15.41    3.38 
  -6   7  13   10.45    3.14 
  -6   7  12    5.69    2.72 
  -6   7  11   48.16    6.36 
  -6   7  10    5.07    2.59 
   6  -7  -9   15.27    3.24 
   6  -7  -8   28.94    4.11 
   6  -7  -7    1.05    1.59 
   6  -7  -6   24.90    3.59 
   6  -7  -5   14.09    2.94 
   6  -7  -4    6.68    2.03 
   6  -7  -3   28.18    3.47 
   6  -7  -2   27.64    3.62 
   6  -7  -1    0.63    1.35 
   6  -7   0   57.18    4.76 
   6  -7   1   41.72    4.02 
   6  -7   2    2.04    1.38 
   6  -7   3   51.75    4.44 
   6  -7   4   43.25    4.18 
   6  -7   5    3.03    1.72 
   6  -7   6   27.97    3.44 
   6  -7   7   18.27    3.03 
   6  -7   8   14.83    2.82 
   6  -7   9   18.85    3.02 
   6  -7  10    2.99    2.24 
  -6   6  13   10.98    3.43 
  -6   6  12   23.03    4.49 
  -6   6  11    0.63    1.49 
  -6   6  10   22.96    3.92 
   6  -6  -8   -0.04    1.37 
   6  -6  -7   31.09    3.85 
   6  -6  -6   18.95    3.04 
   6  -6  -5    0.03    1.11 
   6  -6  -4   16.63    2.65 
   6  -6  -3   29.97    3.44 
   6  -6  -2   12.55    2.33 
   6  -6  -1   46.08    3.94 
   6  -6   0   53.55    4.33 
   6  -6   1    0.89    1.19 
   6  -6   2   88.19    5.57 
   6  -6   3   20.69    2.76 
   6  -6   4   27.44    3.15 
   6  -6   5   60.44    4.65 
   6  -6   6    6.78    1.95 
   6  -6   7   24.04    3.05 
   6  -6   8   29.81    3.50 
   6  -6   9    0.26    1.21 
  -6   5  14   18.47    3.96 
  -6   5  13    9.31    2.63 
  -6   5  12    0.43    1.45 
  -6   5  11   35.33    4.77 
  -6   5  10   13.49    3.01 
  -6   5   9    1.11    1.59 
   6  -5  -7   18.47    3.00 
   6  -5  -6    1.99    1.32 
   6  -5  -5   64.30    4.91 
   6  -5  -4   34.28    3.58 
   6  -5  -3   48.00    4.06 
   6  -5  -2   56.60    4.41 
   6  -5  -1   27.94    3.08 
   6  -5   0   64.12    4.38 
   6  -5   1  117.36    5.83 
   6  -5   2    1.27    1.21 
   6  -5   3   49.40    3.80 
   6  -5   4   60.52    4.22 
   6  -5   5    3.51    1.33 
   6  -5   6   22.95    2.82 
   6  -5   7   17.86    2.59 
   6  -5   8    3.83    1.51 
  -6   4  14    0.03    1.42 
  -6   4  13    4.02    1.98 
  -6   4  12   17.65    3.59 
  -6   4  11    2.51    1.76 
  -6   4  10   15.15    3.24 
  -6   4   9    4.77    1.99 
  -6   4   8    3.02    1.54 
  -6   4   7   46.98    5.02 
   6  -4  -6   64.94    5.08 
   6  -4  -5    2.03    1.30 
   6  -4  -4   80.51    5.11 
   6  -4  -3  104.85    5.69 
   6  -4  -2   32.17    3.12 
   6  -4  -1  105.21    5.35 
   6  -4   0   30.60    2.92 
   6  -4   1   24.05    2.58 
   6  -4   2   48.91    3.50 
   6  -4   3    4.58    1.58 
   6  -4   4    0.66    0.97 
   6  -4   6    0.93    1.06 
   6  -4   7    7.23    1.77 
  -6   3  15    0.72    2.20 
  -6   3  14   21.85    4.17 
  -6   3  13    9.19    2.42 
  -6   3  12    0.45    1.34 
  -6   3  11   41.65    4.97 
  -6   3  10   21.80    3.67 
  -6   3   9    4.40    1.94 
  -6   3   8   71.39    5.84 
  -6   3   7   60.18    5.23 
  -6   3   6    7.32    2.02 
   6  -3  -5   72.50    5.01 
   6  -3  -4   27.36    2.97 
   6  -3  -3   14.93    2.20 
   6  -3  -2  125.40    5.70 
   6  -3  -1    3.63    1.29 
   6  -3   0   33.72    2.83 
   6  -3   1    0.67    0.91 
   6  -3   2    2.87    1.09 
   6  -3   3   28.80    2.51 
   6  -3   4   23.98    2.33 
   6  -3   5    1.20    1.01 
  -6   2  15   17.11    3.62 
  -6   2  14    9.80    2.66 
  -6   2  13    3.63    1.68 
  -6   2  12   27.72    4.02 
  -6   2  11   26.49    4.07 
  -6   2  10   10.75    2.55 
  -6   2   9   40.07    4.47 
  -6   2   8   35.46    4.06 
  -6   2   7   51.86    4.80 
  -6   2   6   89.44    5.90 
  -6   2   5    2.99    1.37 
  -6   2   4   29.99    3.41 
   6  -2  -3   93.44    5.06 
   6  -2  -2    0.97    0.91 
   6  -2  -1    2.01    0.97 
   6  -2   0   69.86    3.81 
   6  -2   1    0.55    0.84 
   6  -2   2   45.27    2.86 
   6  -2   3   46.35    2.82 
   6  -2   4    7.41    1.39 
  -6   1  15    2.26    2.10 
  -6   1  14   15.05    3.25 
  -6   1  13   33.18    4.36 
  -6   1  12    6.60    2.07 
  -6   1  11   40.56    4.52 
  -6   1  10   56.56    5.40 
  -6   1   9    0.09    1.27 
  -6   1   8   67.68    5.44 
  -6   1   7   54.06    4.75 
  -6   1   6    8.00    1.90 
  -6   1   5   54.37    4.35 
  -6   1   4   16.51    2.31 
  -6   1   3   22.85    2.61 
  -6   1   2   91.33    4.86 
   6  -1  -1    9.23    1.56 
   6  -1   0    2.26    0.98 
   6  -1   1  115.29    4.19 
   6  -1   2   27.72    2.03 
  -6   0  15   21.04    3.62 
  -6   0  14   27.92    4.14 
  -6   0  13    4.60    1.64 
  -6   0  12   24.09    3.75 
  -6   0  11   16.42    3.18 
  -6   0  10   16.80    3.09 
  -6   0   9   72.04    5.60 
  -6   0   8    2.81    1.25 
  -6   0   7    8.42    1.86 
  -6   0   6   58.25    4.57 
  -6   0   5    3.94    1.26 
  -6   0   4   13.45    2.00 
  -6   0   3   58.72    3.82 
  -6   0   2    9.32    1.66 
  -6   0   1   38.90    2.93 
  -6   0   0   75.06    3.61 
  -6  -1  15    7.19    2.51 
  -6  -1  14    7.88    2.24 
  -6  -1  13   33.20    4.10 
  -6  -1  12    0.68    1.22 
  -6  -1  11    3.50    2.00 
  -6  -1  10   64.28    5.59 
  -6  -1   9    0.62    1.03 
  -6  -1   8   17.09    2.75 
  -6  -1   7   62.16    4.71 
  -6  -1   6    1.04    1.08 
  -6  -1   5   77.28    4.94 
  -6  -1   4   50.60    3.70 
  -6  -1   3    0.60    0.86 
  -6  -1   2  112.05    4.70 
  -6  -1   1   52.42    2.98 
  -6  -2  15   15.86    3.53 
  -6  -2  14   15.01    2.98 
  -6  -2  13    1.88    1.29 
  -6  -2  12   35.84    4.40 
  -6  -2  11   18.37    3.21 
  -6  -2   9   48.23    4.47 
  -6  -2   8   14.46    2.39 
  -6  -2   7    0.83    0.92 
  -6  -2   6   82.87    5.09 
  -6  -2   5   22.06    2.61 
  -6  -2   4   41.39    3.26 
  -6  -2   3  116.36    4.99 
  -6  -2   2   31.59    2.41 
  -6  -3  15    4.76    2.40 
  -6  -3  14    4.21    1.86 
  -6  -3  13   36.56    4.61 
  -6  -3  12    2.06    1.36 
  -6  -3  11    7.31    2.29 
  -6  -3  10   40.10    4.50 
  -6  -3   9    0.16    1.00 
  -6  -3   8   37.85    3.92 
  -6  -3   7   52.67    4.38 
  -6  -3   6    3.93    1.50 
  -6  -3   5   79.57    4.92 
  -6  -3   4   47.20    3.50 
  -6  -3   3   -0.17    0.82 
  -6  -4  14   21.09    3.81 
  -6  -4  13    2.00    1.57 
  -6  -4  12   16.78    3.02 
  -6  -4  11   18.27    3.11 
  -6  -4  10   -0.27    1.14 
  -6  -4   9   55.18    5.02 
  -6  -4   8   22.86    3.09 
  -6  -4   7    1.48    1.23 
  -6  -4   6   51.44    4.12 
  -6  -4   5   19.11    2.47 
  -6  -5  14    0.68    1.82 
  -6  -5  13   34.77    4.51 
  -6  -5  12   12.70    2.66 
  -6  -5  11    7.96    1.91 
  -6  -5  10   61.03    5.49 
  -6  -5   9   17.71    2.91 
  -6  -5   8   14.64    2.56 
  -6  -5   7   46.18    4.20 
  -6  -5   6   12.53    2.09 
  -6  -6  13    2.59    2.13 
  -6  -6  12   19.52    3.29 
  -6  -6  11   17.67    3.11 
  -6  -6  10    0.24    1.32 
  -6  -6   9   28.69    3.93 
  -6  -6   8   30.92    3.83 
  -6  -7  12   13.96    2.95 
  -6  -7  11    8.10    2.05 
  -6  -7  10   13.80    2.66 
   7 -11  -4    7.74    2.42 
   7 -11  -3   20.81    3.88 
   7 -11  -2    2.07    2.20 
   7 -11  -1   16.09    3.53 
   7 -11   0   23.47    4.01 
   7 -11   1   -0.18    1.77 
   7 -11   2   19.44    3.64 
   7 -11   3   11.57    3.32 
   7 -11   4   -0.12    1.89 
   7 -11   5   11.13    3.07 
   7 -11   6    3.59    1.76 
   7 -10  -7   22.44    3.84 
   7 -10  -6   -0.17    1.85 
   7 -10  -5   13.68    3.21 
   7 -10  -4   20.15    3.76 
   7 -10  -3    1.76    1.93 
   7 -10  -2   28.65    4.31 
   7 -10  -1    5.02    2.26 
   7 -10   0    4.79    2.37 
   7 -10   1   32.03    4.49 
   7 -10   2    1.25    2.06 
   7 -10   3    0.16    2.18 
   7 -10   4   21.66    3.84 
   7 -10   5    3.49    2.14 
   7 -10   6    2.21    2.30 
   7 -10   7   13.05    3.18 
   7 -10   8   11.69    3.27 
   7 -10   9    3.48    1.84 
   7  -9  -9   13.59    3.16 
   7  -9  -8    9.78    3.07 
   7  -9  -7    2.87    2.16 
   7  -9  -6   31.53    4.59 
   7  -9  -5    8.35    2.84 
   7  -9  -4    8.99    2.80 
   7  -9  -3   33.19    4.40 
   7  -9  -2    0.33    1.59 
   7  -9  -1   12.44    2.75 
   7  -9   0   31.45    4.05 
   7  -9   1   -1.26    1.77 
   7  -9   2   13.44    2.84 
   7  -9   3   25.35    4.05 
   7  -9   4    2.36    1.88 
   7  -9   5   11.61    2.77 
   7  -9   6   20.62    3.50 
   7  -9   7    0.88    1.84 
   7  -9   8   13.12    3.18 
   7  -9   9   13.05    3.16 
  -7   8  10   35.15    5.76 
   7  -8  -9    1.19    2.02 
   7  -8  -8   12.56    3.04 
   7  -8  -7   29.75    4.45 
   7  -8  -6    0.42    1.70 
   7  -8  -5   20.22    3.47 
   7  -8  -4   21.29    3.41 
   7  -8  -3    0.28    1.50 
   7  -8  -2   23.81    3.67 
   7  -8  -1   34.18    4.28 
   7  -8   0    3.10    1.63 
   7  -8   1   19.60    3.17 
   7  -8   2   36.74    4.17 
   7  -8   3    0.39    1.90 
   7  -8   4   29.53    3.88 
   7  -8   5   14.53    3.05 
   7  -8   6    7.84    2.38 
   7  -8   7   30.29    4.14 
   7  -8   8   16.60    3.28 
  -7   7  11   27.15    4.91 
  -7   7  10    0.85    1.36 
   7  -7  -8   36.64    4.95 
   7  -7  -7    1.04    1.78 
   7  -7  -6   27.80    4.02 
   7  -7  -5   10.19    2.52 
   7  -7  -4    2.48    2.01 
   7  -7  -3   52.01    4.95 
   7  -7  -2    6.04    2.24 
   7  -7  -1   10.45    2.51 
   7  -7   1   17.96    2.89 
   7  -7   2   16.93    2.89 
   7  -7   3   56.98    4.94 
   7  -7   4    9.02    2.29 
   7  -7   5   22.76    3.25 
   7  -7   6   28.32    3.72 
   7  -7   7    0.29    1.38 
  -7   6  12    9.20    3.49 
  -7   6  11    2.76    1.67 
  -7   6  10   30.72    4.81 
  -7   6   9    2.18    1.98 
   7  -6  -8    3.20    1.83 
   7  -6  -7   22.61    3.65 
   7  -6  -6    0.37    1.25 
   7  -6  -5   19.09    3.15 
   7  -6  -4   36.35    4.06 
   7  -6  -3    6.87    2.03 
   7  -6  -2   34.89    3.79 
   7  -6  -1   24.73    3.22 
   7  -6   0   -0.13    1.19 
   7  -6   1   33.36    3.48 
   7  -6   2   26.64    3.12 
   7  -6   3    1.32    1.61 
   7  -6   4   25.38    3.08 
   7  -6   5   26.01    3.23 
   7  -6   6    2.97    1.68 
  -7   5  13   -1.34    2.01 
  -7   5  12    9.59    2.80 
  -7   5  11   11.21    3.12 
  -7   5  10    0.90    1.39 
  -7   5   9   30.99    4.53 
  -7   5   8    9.61    2.57 
   7  -5  -7    1.60    1.82 
   7  -5  -6   45.24    4.74 
   7  -5  -5   29.74    3.60 
   7  -5  -4    5.78    1.73 
   7  -5  -3   41.95    4.04 
   7  -5  -2   54.55    4.39 
   7  -5  -1   15.45    2.49 
   7  -5   0   64.85    4.70 
   7  -5   1   20.13    2.74 
   7  -5   2   14.67    2.43 
   7  -5   3   27.20    3.07 
   7  -5   4    1.63    1.35 
   7  -5   5    2.66    1.47 
  -7   4  13   23.74    4.20 
  -7   4  12    9.97    2.77 
  -7   4  11    3.55    1.75 
  -7   4  10   45.79    5.31 
  -7   4   9   14.60    2.97 
  -7   4   8    2.20    1.76 
  -7   4   7   64.08    6.03 
   7  -4  -5   19.29    2.87 
   7  -4  -4   76.56    5.22 
   7  -4  -3    9.75    2.03 
   7  -4  -2   14.67    2.38 
   7  -4  -1   34.91    3.27 
   7  -4   0    2.91    1.37 
   7  -4   1   15.68    2.36 
   7  -4   2    8.39    1.81 
   7  -4   3    0.67    1.07 
  -7   3  14   12.28    3.32 
  -7   3  13    5.90    2.08 
  -7   3  12   10.44    2.73 
  -7   3  10    3.75    1.65 
  -7   3   9   22.57    3.92 
  -7   3   8   44.65    5.08 
  -7   3   7    1.90    1.38 
  -7   3   6   43.16    4.52 
  -7   3   5   48.71    4.81 
   7  -3  -4    0.36    0.91 
   7  -3  -3   38.24    3.53 
   7  -3  -2   59.09    4.18 
   7  -3  -1   12.24    2.01 
   7  -3   0    1.62    1.19 
   7  -3   1   48.37    3.46 
   7  -3   2    4.55    1.41 
  -7   2  14    2.40    2.08 
  -7   2  13   28.33    4.36 
  -7   2  12   28.70    4.39 
  -7   2  11    0.53    1.21 
  -7   2  10   24.97    3.74 
  -7   2   9   44.23    4.71 
  -7   2   8   22.75    3.36 
  -7   2   7   37.39    4.36 
  -7   2   6   25.60    3.46 
  -7   2   5   14.44    2.48 
  -7   2   4   36.03    3.73 
  -7   2   3   17.51    2.65 
   7  -2  -2    0.50    1.01 
   7  -2  -1   81.06    4.46 
   7  -2   0    4.97    1.45 
  -7   1  14   21.01    4.01 
  -7   1  13   26.13    3.94 
  -7   1  12   12.09    2.70 
  -7   1  11   39.60    4.62 
  -7   1  10   23.46    3.87 
  -7   1   9   17.13    3.07 
  -7   1   8   59.54    5.30 
  -7   1   7    1.39    1.15 
  -7   1   6   21.45    3.08 
  -7   1   5   39.70    3.96 
  -7   1   4   -0.15    0.92 
  -7   1   3   32.29    3.17 
  -7   1   2   24.47    2.69 
  -7   1   1   12.81    1.98 
  -7   0  14   -0.35    1.58 
  -7   0  13   18.07    3.38 
  -7   0  12   13.78    2.81 
  -7   0  11    4.89    1.98 
  -7   0  10   19.25    3.38 
  -7   0   9   21.86    3.38 
  -7   0   8    0.38    1.33 
  -7   0   7   18.66    2.78 
  -7   0   6   38.50    3.76 
  -7   0   5    0.32    1.08 
  -7   0   4   71.83    4.83 
  -7   0   3   33.25    3.02 
  -7   0   2    5.62    1.45 
  -7  -1  14   24.63    3.93 
  -7  -1  13   15.21    2.89 
  -7  -1  12    4.05    1.64 
  -7  -1  11   25.41    3.67 
  -7  -1  10   10.90    2.51 
  -7  -1   9    0.58    1.39 
  -7  -1   8   29.81    3.55 
  -7  -1   7    2.96    1.57 
  -7  -1   6    4.27    1.40 
  -7  -1   5  100.48    5.84 
  -7  -1   4   18.23    2.42 
  -7  -2  14    4.49    2.44 
  -7  -2  13    5.51    1.97 
  -7  -2  12   28.21    3.94 
  -7  -2  11    0.68    1.11 
  -7  -2  10   10.73    2.55 
  -7  -2   9   32.63    3.84 
  -7  -2   8    0.76    1.22 
  -7  -2   7   50.10    4.23 
  -7  -2   6   57.73    4.36 
  -7  -2   5    2.19    1.63 
  -7  -3  14    4.27    2.32 
  -7  -3  13   10.58    2.50 
  -7  -3  12    1.01    1.19 
  -7  -3  11   31.98    3.89 
  -7  -3  10   25.09    3.54 
  -7  -3   9    0.70    1.18 
  -7  -3   8   66.96    5.35 
  -7  -3   7   54.94    4.57 
  -7  -4  13    5.33    2.31 
  -7  -4  12   22.63    3.48 
  -7  -4  11   15.20    2.76 
  -7  -4  10   19.12    3.07 
  -7  -4   9   31.61    3.84 
  -7  -4   8    6.56    1.82 
  -7  -5  13   17.12    3.74 
  -7  -5  12    0.29    1.45 
  -7  -5  11   28.67    3.83 
  -7  -5  10   21.03    3.14 
  -7  -6  12   21.88    4.01 
   8 -10  -4    1.34    1.90 
   8 -10  -3    5.31    2.47 
   8 -10  -2   14.88    3.48 
   8 -10  -1    0.72    1.89 
   8 -10   0   18.27    3.69 
   8 -10   1    9.90    3.15 
   8 -10   2    0.13    2.17 
   8 -10   3    8.97    2.97 
   8 -10   4    9.43    2.93 
   8 -10   5    0.90    2.36 
   8 -10   6   15.88    3.29 
   8 -10   7   11.81    2.42 
   8  -9  -7   20.39    3.90 
   8  -9  -6   28.77    4.55 
   8  -9  -5    0.41    2.18 
   8  -9  -4   12.56    3.55 
   8  -9  -3    5.52    2.61 
   8  -9  -2    0.97    2.03 
   8  -9  -1   20.52    3.80 
   8  -9   0   17.28    3.37 
   8  -9   1    0.40    1.83 
   8  -9   2   20.27    3.60 
   8  -9   3   24.36    3.82 
   8  -9   4    2.83    2.21 
   8  -9   5   33.11    4.72 
   8  -9   6   12.25    3.13 
   8  -8  -8   21.63    4.19 
   8  -8  -7    2.46    2.28 
   8  -8  -6    3.25    2.07 
   8  -8  -5   17.40    3.56 
   8  -8  -4    2.85    2.32 
   8  -8  -3    4.47    1.86 
   8  -8  -2   23.74    3.91 
   8  -8  -1   10.90    2.78 
   8  -8   0    6.89    2.59 
   8  -8   1   31.92    4.19 
   8  -8   2   10.39    2.58 
   8  -8   3   26.72    3.74 
   8  -8   4   29.40    3.97 
   8  -8   5    1.32    1.90 
  -8   7  10    4.65    2.66 
  -8   7   9   14.26    3.77 
   8  -7  -8   -0.61    1.70 
   8  -7  -6   18.18    3.41 
   8  -7  -5    0.98    1.63 
   8  -7  -4   18.35    3.33 
   8  -7  -3   18.90    3.55 
   8  -7  -2   -0.67    1.82 
   8  -7  -1   36.87    4.46 
   8  -7   0   30.48    3.92 
   8  -7   1    0.24    1.70 
   8  -7   2   38.36    4.12 
   8  -7   3   23.40    3.41 
   8  -7   4    7.25    2.15 
  -8   6  11    8.13    3.13 
  -8   6  10   10.64    2.98 
  -8   6   9    3.74    1.95 
  -8   6   8   24.82    4.27 
   8  -6  -7   14.32    3.08 
   8  -6  -6   -0.04    1.54 
   8  -6  -5   35.45    4.26 
   8  -6  -4   33.36    4.19 
   8  -6  -3    0.62    1.79 
   8  -6  -2   40.49    4.37 
   8  -6  -1   31.56    3.75 
   8  -6   0    6.53    2.03 
   8  -6   1   26.22    3.50 
   8  -6   2    8.17    2.12 
   8  -6   3   19.97    2.97 
  -8   5  12   22.78    4.44 
  -8   5  11    7.31    2.62 
  -8   5  10    3.27    2.04 
  -8   5   9   23.50    3.95 
  -8   5   8   15.31    3.11 
  -8   5   7    5.24    2.36 
   8  -5  -6   41.53    4.62 
   8  -5  -5   17.79    3.03 
   8  -5  -4   32.23    3.90 
   8  -5  -3   57.52    4.85 
   8  -5  -2    9.31    2.27 
   8  -5  -1   80.65    5.63 
   8  -5   0   53.08    4.36 
   8  -5   1    1.50    1.27 
  -8   4  12    1.74    2.02 
  -8   4  11   26.31    4.19 
  -8   4  10   24.08    4.07 
  -8   4   9    1.74    1.59 
  -8   4   8   32.70    4.50 
  -8   4   7   44.15    5.19 
  -8   4   6    1.99    1.81 
   8  -4  -4   24.08    3.22 
   8  -4  -3    4.82    1.80 
   8  -4  -2   38.31    3.71 
   8  -4  -1   14.22    2.40 
   8  -4   0   13.26    2.34 
  -8   3  13    1.29    2.15 
  -8   3  12   22.76    4.10 
  -8   3  11   23.36    3.96 
  -8   3  10    1.13    1.35 
  -8   3   9   33.04    4.50 
  -8   3   8   34.85    4.46 
  -8   3   7   16.84    3.17 
  -8   3   6   28.54    3.81 
  -8   3   5    8.90    2.31 
  -8   3   4   13.04    2.65 
   8  -3  -3   44.53    4.04 
   8  -3  -2    0.99    1.22 
   8  -3  -1    0.24    0.96 
  -8   2  13   18.48    3.81 
  -8   2  12   10.02    2.47 
  -8   2  11   11.80    2.79 
  -8   2  10   24.96    3.74 
  -8   2   9    7.14    2.07 
  -8   2   8   22.66    3.70 
  -8   2   7   38.45    4.31 
  -8   2   6    1.39    1.34 
  -8   2   5   22.08    3.24 
  -8   2   4   45.15    4.29 
  -8   2   3    0.12    1.05 
  -8   1  13    1.08    2.02 
  -8   1  12   33.88    4.59 
  -8   1  11   27.07    4.00 
  -8   1  10    1.82    1.14 
  -8   1   9   37.31    4.66 
  -8   1   8   23.88    3.40 
  -8   1   7    4.54    1.57 
  -8   1   6   21.81    3.03 
  -8   1   5   14.38    2.53 
  -8   1   4   11.31    2.08 
  -8   0  13   18.84    3.65 
  -8   0  12    7.79    2.20 
  -8   0  11    9.44    2.21 
  -8   0  10   20.61    3.42 
  -8   0   9    0.21    1.40 
  -8   0   8    9.85    2.29 
  -8   0   7   42.04    4.26 
  -8   0   6    1.14    0.97 
  -8  -1  13    1.08    1.97 
  -8  -1  12    5.80    1.94 
  -8  -1  11   19.98    3.20 
  -8  -1  10    1.67    1.25 
  -8  -1   9   19.60    3.26 
  -8  -1   8   29.21    3.76 
  -8  -1   7    1.67    1.33 
  -8  -2  13   14.31    3.33 
  -8  -2  12    6.74    2.08 
  -8  -2  11   -0.25    1.26 
  -8  -2  10   48.73    4.87 
  -8  -2   9   15.80    2.78 
  -8  -3  13    7.44    2.78 
  -8  -3  12    4.92    1.74 
  -8  -3  11   30.66    4.04 
   9 -10   0   12.59    2.90 
   9 -10   1    4.54    2.19 
   9 -10   2   -0.23    1.48 
   9 -10   3   16.15    2.97 
   9  -9  -4   13.48    3.32 
   9  -9  -3    4.06    2.47 
   9  -9  -2    6.20    2.78 
   9  -9  -1   19.95    3.77 
   9  -9   0    1.32    2.45 
   9  -9   1   11.90    3.40 
   9  -9   2   21.58    3.89 
   9  -8  -7    0.98    1.48 
   9  -8  -6   10.80    2.98 
   9  -8  -5   10.35    3.18 
   9  -8  -4   -0.01    1.96 
   9  -8  -3   18.14    3.60 
   9  -8  -2   13.42    3.41 
   9  -8  -1   -0.01    1.76 
   9  -8   0   30.95    4.31 
   9  -8   1   13.61    2.87 
   9  -8   2    6.31    2.28 
  -9   7   8    2.56    2.94 
   9  -7  -7   12.52    3.50 
   9  -7  -6   13.07    3.21 
   9  -7  -5    2.25    2.21 
   9  -7  -4   36.96    4.71 
   9  -7  -3    8.95    2.70 
   9  -7  -2    9.45    2.67 
   9  -7  -1   30.33    4.13 
   9  -7   0    2.21    1.84 
  -9   6   9    5.76    2.94 
  -9   6   8   15.92    3.49 
  -9   6   7    7.82    2.65 
   9  -6  -6   21.13    3.84 
   9  -6  -5   26.74    4.04 
   9  -6  -4    6.26    2.42 
   9  -6  -3   23.59    3.56 
   9  -6  -2   34.85    4.41 
   9  -6  -1    4.34    2.23 
  -9   5  10   25.66    4.78 
  -9   5   9   19.96    3.81 
  -9   5   8    2.99    1.76 
  -9   5   7   37.55    5.02 
  -9   5   6   23.64    3.89 
   9  -5  -4   32.55    4.12 
   9  -5  -3   18.31    2.92 
   9  -5  -2   11.52    2.54 
  -9   4  11   30.83    4.90 
  -9   4  10   11.15    2.94 
  -9   4   9    5.49    2.27 
  -9   4   8   61.70    6.34 
  -9   4   7    6.85    2.26 
  -9   4   6   28.71    4.10 
  -9   4   5   39.86    4.85 
  -9   4   4    2.05    1.74 
  -9   3  11    3.15    2.07 
  -9   3  10   23.95    4.03 
  -9   3   9   23.68    3.74 
  -9   3   8    1.00    1.24 
  -9   3   7   25.47    3.80 
  -9   3   6   18.33    3.35 
  -9   3   5    2.71    1.79 
  -9   2  12    5.32    2.68 
  -9   2  11   19.59    3.43 
  -9   2  10   14.23    2.89 
  -9   2   9    8.77    2.28 
  -9   2   8   16.00    3.02 
  -9   2   7    9.61    2.42 
  -9   1  12   20.72    4.11 
  -9   1  11    2.48    1.64 
  -9   1  10   11.37    2.60 
  -9   1   9   19.78    3.01 
  -9   1   8    0.79    1.13 
  -9   0  12   -0.09    2.10 
  -9   0  11    7.79    2.31 
  -9   0  10   10.56    2.43 
  -9  -1  12   23.34    4.18 
  10  -9  -1   12.57    2.52 
  10  -8  -4    3.19    1.74 
  10  -8  -3   21.05    3.58 
  10  -8  -2    7.73    2.36 
  10  -7  -5   15.63    3.38 
  10  -7  -4   31.55    4.54 
 -10   6   7    4.65    3.00 
 -10   6   6   33.19    4.92 
 -10   5   8    9.70    3.38 
 -10   5   7   34.00    4.93 
 -10   5   6    1.34    1.72 
 -10   4   9   25.63    4.71 
 -10   4   8   11.39    3.27 
 -10   3  10   13.83    3.67 
   0   0  -2  160.29    3.36 
   0   0  -3  592.11    8.28 
   0   0  -4    1.12    0.55 
   0   0  -5  232.51    6.45 
   0   0  -6   38.67    2.85 
   0   0  -7   18.09    2.10 
   0   0  -8   59.06    4.06 
   0   0  -9   29.32    3.10 
   0   0 -10    1.12    1.09 
   0   0 -11   33.02    3.47 
   0   0 -12   78.89    6.02 
   0   0 -13    4.41    1.88 
   0   0 -14   46.08    5.23 
   0   0 -15   53.72    5.54 
   0   0 -16    7.11    2.55 
   0   0 -17   22.36    3.88 
   0   0 -18    7.92    3.01 
   0   1 -18   13.89    3.70 
   0   1 -17    1.98    1.69 
   0   1 -16   35.46    4.74 
   0   1 -15    9.51    2.68 
   0   1 -14    4.21    2.24 
   0   1 -13   24.37    3.42 
   0   1 -12   17.19    2.93 
   0   1 -11   17.02    2.64 
   0   1 -10   57.21    4.54 
   0   1  -9   11.12    1.93 
   0   1  -8   22.97    2.38 
   0   1  -7  285.01    8.28 
   0   1  -6   32.69    2.65 
   0   1  -5  127.96    4.63 
   0   1  -4  328.97    6.81 
   0   1  -3    1.93    0.49 
   0   1  -2  146.51    3.21 
   0   1  -1  255.27    3.61 
   0  -1   0    8.66    0.47 
   0  -1  -2   55.38    2.01 
   0  -1  -3  115.56    3.51 
   0  -1  -4  151.62    4.56 
   0  -1  -5   16.87    1.75 
   0  -1  -6   27.13    2.41 
   0  -1  -7    3.81    1.13 
   0  -1  -8   35.75    3.26 
   0  -1  -9   15.02    2.22 
   0  -1 -10   35.72    3.63 
   0  -1 -11   43.55    4.29 
   0  -1 -12    7.75    2.04 
   0  -1 -13   56.31    5.16 
   0  -1 -14   19.47    3.72 
   0  -1 -15   10.41    2.72 
   0  -1 -16   35.89    4.87 
   0  -1 -17   -0.29    1.68 
   0  -1 -18    7.44    2.87 
   0   2 -18   11.75    3.21 
   0   2 -17   15.76    3.30 
   0   2 -16    5.11    1.95 
   0   2 -15   10.57    2.54 
   0   2 -14   17.17    3.10 
   0   2 -13    1.65    1.45 
   0   2 -12    6.16    1.90 
   0   2 -11   52.52    4.73 
   0   2 -10    4.77    1.52 
   0   2  -9   22.35    2.62 
   0   2  -8   97.07    5.06 
   0   2  -7    5.63    1.35 
   0   2  -6  106.97    4.53 
   0   2  -5  147.42    5.19 
   0   2  -4   12.06    1.31 
   0   2  -3  240.22    4.94 
   0   2  -2   58.31    1.98 
   0   2  -1  100.78    2.15 
   0  -2   0   29.89    1.16 
   0  -2  -1   10.85    0.78 
   0  -2  -2    3.76    0.60 
   0  -2  -3   70.81    2.78 
   0  -2  -4   21.45    1.86 
   0  -2  -5   51.52    3.11 
   0  -2  -6   59.10    3.59 
   0  -2  -7   26.31    2.62 
   0  -2  -8   37.03    3.31 
   0  -2  -9   89.84    5.74 
   0  -2 -10    6.06    1.68 
   0  -2 -11   19.12    3.00 
   0  -2 -12   54.20    5.06 
   0  -2 -13   -0.29    1.12 
   0  -2 -14   18.07    3.09 
   0  -2 -15   27.26    4.35 
   0  -2 -16    0.46    1.91 
   0  -2 -17   13.79    3.31 
   0  -2 -18    3.76    2.13 
   0   3 -18   10.95    3.32 
   0   3 -17    2.28    1.78 
   0   3 -16    6.60    2.06 
   0   3 -15   28.04    3.96 
   0   3 -14    3.57    2.06 
   0   3 -13   20.71    3.27 
   0   3 -12   31.69    3.61 
   0   3 -11    0.05    1.13 
   0   3 -10   67.98    4.83 
   0   3  -9   33.09    3.21 
   0   3  -8   13.18    1.98 
   0   3  -7  261.60    7.75 
   0   3  -6   11.57    1.57 
   0   3  -5   15.25    1.72 
   0   3  -4  278.75    6.10 
   0   3  -3   30.14    1.77 
   0   3  -2  186.27    3.79 
   0   3  -1  145.40    2.89 
   0  -3   0   26.42    1.30 
   0  -3  -1  128.61    3.16 
   0  -3  -2    5.67    0.80 
   0  -3  -3   57.03    2.71 
   0  -3  -4   43.74    2.67 
   0  -3  -5  166.04    5.58 
   0  -3  -6    9.12    1.58 
   0  -3  -7   74.10    4.46 
   0  -3  -8  192.84    7.66 
   0  -3  -9   11.41    2.13 
   0  -3 -10  106.06    6.56 
   0  -3 -11   50.80    4.75 
   0  -3 -12    8.18    2.14 
   0  -3 -13   65.90    5.96 
   0  -3 -14    6.47    2.20 
   0  -3 -15    3.59    1.90 
   0  -3 -16   16.17    3.71 
   0  -3 -17    4.66    2.78 
   0   4 -18    2.19    2.42 
   0   4 -17    8.72    2.39 
   0   4 -16    7.55    2.18 
   0   4 -15    4.29    1.97 
   0   4 -14   25.69    3.69 
   0   4 -13   10.86    2.40 
   0   4 -12   14.49    2.65 
   0   4 -11   82.36    5.60 
   0   4 -10    6.38    1.68 
   0   4  -9   57.73    4.10 
   0   4  -8  115.53    5.63 
   0   4  -7    9.02    1.58 
   0   4  -6  130.19    5.04 
   0   4  -5   42.12    2.67 
   0   4  -4    2.64    0.63 
   0   4  -3  121.66    3.60 
   0   4  -2   76.03    2.49 
   0  -4   1    1.36    0.60 
   0  -4   0   75.70    2.44 
   0  -4  -1  120.52    3.32 
   0  -4  -2   69.61    2.78 
   0  -4  -3  139.53    4.46 
   0  -4  -4   70.71    3.49 
   0  -4  -5   21.25    2.13 
   0  -4  -6  186.21    6.74 
   0  -4  -7   37.98    3.44 
   0  -4  -8   28.45    3.11 
   0  -4  -9   99.67    5.90 
   0  -4 -10   -0.17    0.96 
   0  -4 -11   30.83    3.87 
   0  -4 -12   54.35    5.10 
   0  -4 -13    0.35    1.33 
   0  -4 -14   15.16    3.20 
   0  -4 -15   10.35    2.70 
   0  -4 -16    3.11    2.23 
   0  -4 -17   14.08    3.59 
   0   5 -17    0.21    1.78 
   0   5 -16   10.95    2.62 
   0   5 -15   34.04    4.17 
   0   5 -14    0.75    1.16 
   0   5 -13   26.18    3.42 
   0   5 -12   11.93    2.42 
   0   5 -11    0.60    1.17 
   0   5 -10   89.82    5.45 
   0   5  -9    4.92    1.52 
   0   5  -8    2.60    1.04 
   0   5  -7   67.65    3.98 
   0   5  -6   38.98    2.74 
   0   5  -5   13.10    1.52 
   0   5  -4   66.05    2.99 
   0   5  -3   59.38    2.56 
   0   5  -2   16.35    1.18 
   0  -5   1   76.02    2.76 
   0  -5   0   27.52    1.65 
   0  -5  -1   25.27    1.70 
   0  -5  -2  182.40    4.81 
   0  -5  -3    0.85    0.69 
   0  -5  -4   34.78    2.63 
   0  -5  -5  130.87    5.34 
   0  -5  -6    1.84    0.97 
   0  -5  -7   44.14    3.68 
   0  -5  -8   46.21    3.98 
   0  -5  -9    0.18    0.92 
   0  -5 -10   37.61    4.00 
   0  -5 -11   40.83    4.55 
   0  -5 -12    0.66    1.50 
   0  -5 -13   34.46    4.64 
   0  -5 -14    7.50    2.63 
   0  -5 -15    0.27    1.82 
   0  -5 -16   28.61    4.63 
   0  -5 -17   11.03    3.08 
   0   6 -12    7.85    2.10 
   0   6 -11   80.06    5.47 
   0   6 -10   21.09    2.88 
   0   6  -9    9.15    1.78 
   0   6  -8   34.56    3.07 
   0   6  -7   22.67    2.31 
   0   6  -6   30.43    2.47 
   0   6  -5   84.16    3.68 
   0   6  -4   21.93    1.77 
   0   6  -3   55.84    2.51 
   0  -6   2  190.90    5.04 
   0  -6   1    0.17    0.48 
   0  -6   0   79.47    3.00 
   0  -6  -1  155.54    4.58 
   0  -6  -2   16.15    1.66 
   0  -6  -3  107.74    4.33 
   0  -6  -4   97.60    4.48 
   0  -6  -5    1.05    0.89 
   0  -6  -6   84.00    4.79 
   0  -6  -7   15.55    2.43 
   0  -6  -8    4.83    1.51 
   0  -6  -9   50.12    4.45 
   0  -6 -10   31.56    3.87 
   0  -6 -11   16.38    3.23 
   0  -6 -12   19.03    3.59 
   0  -6 -13   18.45    3.60 
   0  -6 -14   14.92    3.61 
   0  -6 -15   27.10    4.50 
   0  -6 -16    2.11    2.32 
   0  -7   0   28.94    1.92 
   0  -7  -1   21.98    1.80 
   0  -7  -2  101.89    4.04 
   0  -7  -3   11.02    1.57 
   0  -7  -4   12.30    1.77 
   0  -7  -5   60.19    3.95 
   0  -7  -6    4.89    1.42 
   0  -7  -7   15.33    2.44 
   0  -7  -8   26.46    3.10 
   0  -7  -9   14.08    2.56 
   0  -7 -10   27.84    3.63 
   0  -7 -11   16.92    3.32 
   0  -7 -12    1.40    1.93 
   0  -7 -13   23.82    3.94 
   0  -7 -14   20.30    3.94 
   0  -7 -15    0.49    2.00 
   0  -7 -16   20.06    3.99 
   0  -8  -7   12.76    2.38 
   0  -8  -8    0.91    1.45 
   0  -8  -9   66.78    5.31 
   0  -8 -10   16.61    3.00 
   0  -8 -11   14.41    2.90 
   0  -8 -12   29.61    4.29 
   0  -8 -13    6.88    2.69 
   0  -8 -14   21.52    4.04 
   0  -8 -15    6.93    2.75 
   1  -7 -16   10.51    2.93 
   1  -7 -15   14.12    3.71 
   1  -7 -14   23.23    3.87 
   1  -7 -13   12.28    2.94 
   1  -7 -12   25.11    3.74 
   1  -7 -11   22.07    3.38 
   1  -7 -10    1.64    1.40 
   1  -7  -9   35.06    3.92 
   1  -7  -8   27.39    3.26 
   1  -7  -7    1.07    1.18 
   1  -7  -6   11.89    2.14 
   1  -7  -5   82.21    4.52 
   1  -7  -4    0.47    0.95 
   1  -6 -16   22.78    4.42 
   1  -6 -15   23.18    4.34 
   1  -6 -14    2.79    1.88 
   1  -6 -13   10.78    2.96 
   1  -6 -12   28.52    3.93 
   1  -6 -11    0.67    1.23 
   1  -6 -10   37.19    4.12 
   1  -6  -9   19.29    2.88 
   1  -6  -8    0.82    1.20 
   1  -6  -7   84.54    5.23 
   1  -6  -6   22.33    2.64 
   1  -6  -5    0.66    0.95 
   1  -6  -4  144.94    5.30 
   1  -6  -3   47.58    2.74 
   1  -6  -2   23.93    1.78 
   1  -6  -1  159.66    3.74 
   1  -6   0   28.13    1.26 
  -1   6  -3    3.84    0.49 
  -1   6  -4   59.31    2.34 
  -1   6  -5   49.55    2.49 
  -1   6  -6   -0.01    0.61 
  -1   6  -7   19.05    1.98 
   1  -5 -17   16.47    4.17 
   1  -5 -16   13.10    3.44 
   1  -5 -15    4.56    2.53 
   1  -5 -14   26.36    4.03 
   1  -5 -13    3.76    1.93 
   1  -5 -12    3.46    1.69 
   1  -5 -11   64.14    5.45 
   1  -5 -10    4.50    1.80 
   1  -5  -9    8.44    1.97 
   1  -5  -8  113.70    6.14 
   1  -5  -7   17.72    2.45 
   1  -5  -6   57.08    4.03 
   1  -5  -5   69.47    4.05 
   1  -5  -4   19.78    2.00 
   1  -5  -3   96.40    3.78 
   1  -5  -2   86.33    3.03 
   1  -5  -1    1.48    0.59 
   1  -5   0  129.23    2.53 
  -1   5  -3   57.59    1.97 
  -1   5  -4   79.80    2.81 
  -1   5  -5   21.14    1.70 
  -1   5  -6   48.94    2.88 
  -1   5  -7   80.23    4.07 
  -1   5  -8    0.67    0.92 
  -1   5  -9   67.69    4.17 
  -1   5 -10   41.42    3.56 
  -1   5 -11    2.35    1.23 
  -1   5 -12   52.43    4.42 
  -1   5 -13    8.21    2.03 
  -1   5 -14   11.88    2.62 
  -1   5 -15   40.99    4.53 
   1  -4 -17    0.15    1.95 
   1  -4 -16   12.62    3.46 
   1  -4 -15   13.52    3.03 
   1  -4 -14    3.66    1.88 
   1  -4 -13    2.93    1.73 
   1  -4 -12   46.21    4.65 
   1  -4 -11    3.22    1.61 
   1  -4 -10   16.47    2.75 
   1  -4  -9   71.80    5.14 
   1  -4  -8    1.53    1.13 
   1  -4  -7  150.03    6.49 
   1  -4  -6   98.62    5.01 
   1  -4  -5    5.30    1.29 
   1  -4  -4  165.07    5.58 
   1  -4  -3   61.60    2.92 
   1  -4  -2   32.51    1.83 
   1  -4  -1  127.61    2.96 
  -1   4  -2   68.63    1.66 
  -1   4  -3   66.44    2.22 
  -1   4  -4   15.43    1.28 
  -1   4  -5  169.00    4.88 
  -1   4  -7   39.75    3.00 
  -1   4  -8  141.55    6.20 
  -1   4  -9    1.62    1.13 
  -1   4 -10   53.82    3.97 
  -1   4 -11   50.39    4.21 
  -1   4 -12    0.17    1.30 
  -1   4 -13   35.38    4.04 
  -1   4 -14   12.69    2.71 
  -1   4 -15    0.01    1.41 
  -1   4 -16   16.72    2.89 
  -1   4 -17    5.02    1.87 
  -1   4 -18    1.11    2.08 
   1  -3 -16   22.47    4.54 
   1  -3 -15    1.66    1.88 
   1  -3 -14   36.71    4.77 
   1  -3 -13    7.89    2.38 
   1  -3 -12    0.65    1.30 
   1  -3 -11  115.76    6.94 
   1  -3 -10   28.44    3.30 
   1  -3  -9    9.33    1.96 
   1  -3  -8  130.49    6.43 
   1  -3  -7   70.10    4.42 
   1  -3  -6   28.91    2.69 
   1  -3  -5   30.65    2.48 
   1  -3  -4   23.90    2.04 
   1  -3  -3  101.39    3.69 
   1  -3  -2  111.18    3.29 
   1  -3  -1    1.03    0.46 
  -1   3  -2   82.98    2.01 
  -1   3  -3   90.97    2.69 
  -1   3  -4  197.88    4.80 
  -1   3  -5    0.59    0.42 
  -1   3  -6   95.30    3.93 
  -1   3  -7   87.17    4.10 
  -1   3  -8   17.05    2.16 
  -1   3  -9  120.18    5.98 
  -1   3 -10   11.61    2.08 
  -1   3 -11    8.33    1.92 
  -1   3 -12   41.20    4.08 
  -1   3 -13    3.42    1.82 
  -1   3 -14    6.66    2.49 
  -1   3 -15    7.67    2.20 
  -1   3 -16    6.83    1.97 
  -1   3 -17    9.38    2.44 
  -1   3 -18    6.18    2.56 
   1  -2 -18   20.69    3.97 
   1  -2 -17    5.01    2.54 
   1  -2 -16    4.33    2.24 
   1  -2 -15   69.36    7.18 
   1  -2 -14    4.23    2.07 
   1  -2 -13   30.26    4.04 
   1  -2 -12   54.99    5.35 
   1  -2 -11    8.50    2.25 
   1  -2 -10   67.87    5.28 
   1  -2  -9   30.31    3.13 
   1  -2  -8    4.42    1.31 
   1  -2  -7   63.64    4.16 
   1  -2  -6   46.51    3.29 
   1  -2  -5    2.17    0.82 
   1  -2  -4  148.07    4.90 
   1  -2  -3  271.62    5.96 
   1  -2  -2   75.07    2.71 
   1  -2  -1  147.86    3.01 
   1  -2   0  269.41    4.20 
  -1   2  -1  331.26    4.39 
  -1   2  -2  638.00    7.06 
  -1   2  -3  102.03    2.96 
  -1   2  -4   17.68    1.46 
  -1   2  -5  185.81    5.51 
  -1   2  -6   29.74    2.40 
  -1   2  -7   25.16    2.38 
  -1   2  -8  106.17    5.16 
  -1   2  -9   34.00    3.15 
  -1   2 -10   32.94    3.44 
  -1   2 -11   25.05    3.04 
  -1   2 -12    6.16    1.86 
  -1   2 -13   33.88    4.05 
  -1   2 -14   25.95    3.98 
  -1   2 -15    0.57    1.29 
  -1   2 -16   18.99    3.55 
  -1   2 -17   22.39    3.66 
  -1   2 -18    0.27    1.98 
   1  -1 -18    3.73    2.83 
   1  -1 -17   17.39    3.70 
   1  -1 -16   18.64    3.62 
   1  -1 -15    2.95    1.79 
   1  -1 -14   37.16    4.56 
   1  -1 -13   39.77    4.78 
   1  -1 -12    0.29    1.08 
   1  -1 -11   64.97    5.20 
   1  -1 -10   32.81    3.67 
   1  -1  -9   15.28    2.34 
   1  -1  -8   84.66    4.97 
   1  -1  -7   28.67    2.83 
   1  -1  -6   47.62    3.34 
   1  -1  -5  203.58    6.29 
   1  -1  -4   50.35    2.81 
   1  -1  -3  129.54    3.97 
   1  -1  -2  409.36    6.40 
   1  -1  -1    0.27    0.27 
   1  -1   0   13.67    0.73 
  -1   1  -1  491.55    5.69 
  -1   1  -2    4.25    0.51 
  -1   1  -3   81.60    2.68 
  -1   1  -4  188.01    4.88 
  -1   1  -5    6.55    1.12 
  -1   1  -6  161.37    5.49 
  -1   1  -7    8.82    1.52 
  -1   1  -8   21.44    2.52 
  -1   1  -9   54.31    4.08 
  -1   1 -10   34.41    3.40 
  -1   1 -11    0.18    1.11 
  -1   1 -12   53.02    4.81 
  -1   1 -13   50.25    4.86 
  -1   1 -14    2.74    1.82 
  -1   1 -15   37.35    4.51 
  -1   1 -16   21.70    3.69 
  -1   1 -17   12.07    3.01 
  -1   1 -18   20.18    4.40 
   1   0 -18   30.14    4.99 
   1   0 -17    5.41    2.30 
   1   0 -16    3.11    1.91 
   1   0 -15   22.54    3.73 
   1   0 -14   15.50    3.27 
   1   0 -13   11.61    2.64 
   1   0 -12   29.39    3.62 
   1   0 -11   22.98    3.51 
   1   0 -10   19.26    2.94 
   1   0  -9   93.41    5.45 
   1   0  -8   16.47    2.22 
   1   0  -7    7.17    1.43 
   1   0  -6  243.49    7.82 
   1   0  -5    0.85    0.68 
   1   0  -4   65.39    3.21 
   1   0  -3  260.23    5.74 
   1   0  -2   10.77    1.03 
   1   0  -1  326.66    5.07 
   1   0   0  103.96    2.38 
  -1   0  -1    7.21    0.65 
  -1   0  -2  100.79    2.85 
  -1   0  -3  104.02    3.26 
  -1   0  -4   11.89    1.26 
  -1   0  -5   77.26    3.50 
  -1   0  -6   12.80    1.61 
  -1   0  -7   37.35    3.05 
  -1   0  -8   61.77    4.12 
  -1   0  -9   24.77    2.81 
  -1   0 -10   18.75    2.78 
  -1   0 -11   52.41    4.57 
  -1   0 -12   25.84    3.48 
  -1   0 -13   23.14    3.48 
  -1   0 -14   34.41    4.38 
  -1   0 -15    4.02    1.99 
  -1   0 -16   14.57    3.19 
  -1   0 -17   32.40    4.88 
  -1   0 -18   -0.55    2.10 
   1   1 -18    3.12    2.48 
   1   1 -17   21.50    4.00 
   1   1 -16    8.61    2.46 
   1   1 -15    2.30    1.55 
   1   1 -14   14.38    3.19 
   1   1 -13   30.92    3.97 
   1   1 -12    2.61    1.73 
   1   1 -11   21.65    3.07 
   1   1 -10   84.33    5.57 
   1   1  -9    1.88    1.04 
   1   1  -8   82.46    4.91 
   1   1  -7  152.41    6.19 
   1   1  -6   52.88    3.45 
   1   1  -5  288.33    7.31 
   1   1  -4  112.76    4.14 
   1   1  -3   12.08    1.23 
   1   1  -2   70.71    2.66 
   1   1  -1   19.39    1.20 
   1   1   0   83.97    2.44 
  -1  -1  -1   95.02    2.86 
  -1  -1  -2   14.63    1.20 
  -1  -1  -3    2.06    0.60 
  -1  -1  -4  125.02    4.31 
  -1  -1  -5   90.34    3.99 
  -1  -1  -6   33.25    2.64 
  -1  -1  -7  203.47    6.95 
  -1  -1  -8   35.15    3.24 
  -1  -1  -9   94.66    5.49 
  -1  -1 -10   86.13    5.54 
  -1  -1 -11    3.47    1.68 
  -1  -1 -12   42.06    4.43 
  -1  -1 -13   39.93    4.44 
  -1  -1 -14    3.92    2.07 
  -1  -1 -15   29.62    4.25 
  -1  -1 -16    5.51    2.01 
  -1  -1 -17    0.97    1.91 
  -1  -1 -18   16.45    3.99 
   1   2 -18   12.58    3.76 
   1   2 -17   11.60    2.89 
   1   2 -16    1.83    1.70 
   1   2 -15   10.86    2.63 
   1   2 -14   29.04    4.14 
   1   2 -13    5.47    2.00 
   1   2 -12   29.64    3.63 
   1   2 -11   38.79    3.93 
   1   2 -10    8.21    1.97 
   1   2  -9  127.62    6.29 
   1   2  -8   12.43    1.95 
   1   2  -7   38.65    3.13 
   1   2  -6  283.80    7.94 
   1   2  -5    1.78    0.67 
   1   2  -4   83.33    3.69 
   1   2  -3  178.52    4.88 
   1   2  -2    5.88    0.77 
   1   2  -1  139.22    3.58 
  -1  -2   0   91.02    3.14 
  -1  -2  -1  314.83    5.95 
  -1  -2  -2  307.76    6.27 
  -1  -2  -3  124.67    4.09 
  -1  -2  -5  196.29    6.13 
  -1  -2  -6  154.75    5.80 
  -1  -2  -7   32.76    2.93 
  -1  -2  -8  138.30    6.39 
  -1  -2  -9   89.63    5.62 
  -1  -2 -10   55.77    4.61 
  -1  -2 -11   60.00    5.02 
  -1  -2 -12    8.87    2.30 
  -1  -2 -13   12.54    2.78 
  -1  -2 -14   39.98    4.78 
  -1  -2 -15    1.18    1.76 
  -1  -2 -16    5.34    2.34 
  -1  -2 -17   12.25    3.00 
   1   3 -18   10.92    3.39 
   1   3 -17    4.92    2.12 
   1   3 -16   14.31    2.92 
   1   3 -15    5.95    2.31 
   1   3 -14   16.93    3.14 
   1   3 -13   57.36    5.25 
   1   3 -12    0.92    1.25 
   1   3 -11   20.07    2.93 
   1   3 -10   81.11    5.53 
   1   3  -9    2.47    1.11 
   1   3  -8  106.18    5.47 
   1   3  -7   54.59    3.77 
   1   3  -6    3.82    1.09 
   1   3  -5  146.35    5.35 
   1   3  -4   39.10    2.59 
   1   3  -3   15.34    1.44 
   1   3  -2   87.23    3.21 
   1   3  -1   37.84    1.94 
  -1  -3   0    0.50    0.51 
  -1  -3  -1   13.92    1.39 
  -1  -3  -2  232.05    5.68 
  -1  -3  -3   61.45    3.16 
  -1  -3  -4  170.50    5.45 
  -1  -3  -5   22.43    2.18 
  -1  -3  -6   82.07    4.41 
  -1  -3  -7  159.68    6.60 
  -1  -3  -8    0.40    0.84 
  -1  -3  -9   45.14    3.93 
  -1  -3 -10   46.47    4.15 
  -1  -3 -11    2.67    1.50 
  -1  -3 -12   29.71    3.87 
  -1  -3 -13   14.14    2.88 
  -1  -3 -14    0.00    1.44 
  -1  -3 -15   11.07    2.78 
  -1  -3 -16    8.93    2.83 
  -1  -3 -17   -0.37    2.20 
   1   4 -18    1.98    2.65 
   1   4 -17   21.90    3.79 
   1   4 -16    1.42    1.45 
   1   4 -15   18.01    3.22 
   1   4 -14   33.87    4.35 
   1   4 -13    7.21    2.37 
   1   4 -12   57.18    5.08 
   1   4 -11   20.63    3.06 
   1   4 -10   16.45    2.55 
   1   4  -9  102.20    5.69 
   1   4  -8   18.24    2.36 
   1   4  -7    9.94    1.74 
   1   4  -6   42.72    3.15 
   1   4  -5   37.36    2.73 
   1   4  -4   20.84    1.84 
   1   4  -3   90.67    3.70 
   1   4  -2  101.62    3.61 
  -1  -4   0  213.91    5.43 
  -1  -4  -1    1.54    0.60 
  -1  -4  -2   80.38    3.64 
  -1  -4  -3  149.56    5.11 
  -1  -4  -4    0.06    0.67 
  -1  -4  -5  118.92    5.18 
  -1  -4  -6  107.20    5.23 
  -1  -4  -7    1.99    1.13 
  -1  -4  -8   64.11    4.53 
  -1  -4  -9    6.87    1.73 
  -1  -4 -10    0.21    1.00 
  -1  -4 -11   43.41    4.48 
  -1  -4 -12    6.46    1.93 
  -1  -4 -13    0.13    1.41 
  -1  -4 -14   28.71    4.19 
  -1  -4 -15   13.93    3.26 
  -1  -4 -16    0.97    1.93 
  -1  -4 -17   20.34    4.09 
   1   5 -18    1.22    2.41 
   1   5 -17    0.99    1.77 
   1   5 -16   39.57    4.87 
   1   5 -15    5.03    1.95 
   1   5 -14    4.76    2.11 
   1   5 -13   56.04    5.20 
   1   5 -12    6.72    2.22 
   1   5 -11   27.72    3.55 
   1   5 -10   54.78    4.57 
   1   5  -9    0.99    1.01 
   1   5  -8   30.04    2.95 
   1   5  -7   43.51    3.40 
   1   5  -6   26.70    2.63 
   1   5  -5   61.49    3.54 
   1   5  -4   35.34    2.56 
   1   5  -3   52.75    2.89 
   1   5  -2   65.75    3.08 
  -1  -5   1  162.30    5.32 
  -1  -5   0    3.21    0.95 
  -1  -5  -1  223.25    6.05 
  -1  -5  -2  162.53    5.26 
  -1  -5  -3   46.84    3.08 
  -1  -5  -4   57.17    3.47 
  -1  -5  -5   29.68    2.73 
  -1  -5  -6   15.27    2.16 
  -1  -5  -7   85.84    5.10 
  -1  -5  -8   14.19    2.35 
  -1  -5  -9    3.53    1.52 
  -1  -5 -10   62.00    5.19 
  -1  -5 -11   14.38    2.66 
  -1  -5 -12    1.80    1.47 
  -1  -5 -13   31.70    4.40 
  -1  -5 -14   11.89    2.93 
  -1  -5 -15   22.68    4.10 
  -1  -5 -16   19.92    4.06 
   1   6 -14   13.63    2.78 
   1   6 -13    5.49    2.02 
   1   6 -12   12.99    2.49 
   1   6 -11   24.48    3.16 
   1   6 -10    3.46    1.51 
   1   6  -9   13.84    2.29 
   1   6  -8   51.01    4.01 
   1   6  -7    1.16    0.96 
   1   6  -6   43.59    3.25 
   1   6  -5   44.24    3.09 
   1   6  -4   54.57    3.18 
   1   6  -3  123.03    4.46 
  -1  -6   2   30.43    2.49 
  -1  -6   1   48.07    3.01 
  -1  -6   0  169.49    5.49 
  -1  -6  -1   22.91    2.07 
  -1  -6  -2   14.90    1.85 
  -1  -6  -3  147.39    5.45 
  -1  -6  -4    0.86    0.77 
  -1  -6  -5   36.80    3.16 
  -1  -6  -6   42.51    3.57 
  -1  -6  -7    3.43    1.48 
  -1  -6  -8   15.67    2.48 
  -1  -6  -9   10.11    2.22 
  -1  -6 -10   -0.08    1.34 
  -1  -6 -12   26.73    3.81 
  -1  -6 -13    1.46    1.87 
  -1  -6 -14   30.98    4.58 
  -1  -6 -15   21.69    4.14 
  -1  -6 -16   10.27    3.25 
   1   7  -6    6.35    1.42 
   1   7  -5   39.46    2.95 
   1   7  -4  113.61    4.60 
  -1  -7   2   54.77    3.39 
  -1  -7   1   51.94    3.11 
  -1  -7   0    3.34    1.04 
  -1  -7  -1   31.97    2.55 
  -1  -7  -2    9.01    1.50 
  -1  -7  -3    1.82    1.05 
  -1  -7  -4   64.37    4.10 
  -1  -7  -5    2.10    1.12 
  -1  -7  -6    1.37    1.15 
  -1  -7  -7   52.99    4.17 
  -1  -7  -8   20.17    2.93 
  -1  -7  -9   15.63    2.71 
  -1  -7 -10   60.02    5.35 
  -1  -7 -11   16.53    3.15 
  -1  -7 -12   17.17    3.32 
  -1  -7 -13   23.96    3.98 
  -1  -7 -14    4.63    2.59 
  -1  -7 -15   22.95    4.25 
  -1  -8  -4   12.10    2.02 
  -1  -8  -5    7.60    1.80 
  -1  -8  -6    1.55    1.21 
  -1  -8  -7   23.05    2.99 
  -1  -8  -8   42.03    4.30 
  -1  -8  -9   53.91    4.85 
  -1  -8 -11   31.97    4.30 
  -1  -8 -12   22.63    3.76 
  -1  -8 -13   -0.03    1.61 
  -1  -8 -14   11.26    3.41 
  -1  -8 -15    9.57    2.62 
   2  -7 -16    0.08    1.61 
   2  -7 -15   16.38    4.04 
   2  -7 -14   24.66    4.14 
   2  -7 -13    5.56    2.58 
   2  -7 -12   19.82    3.63 
   2  -7 -11   36.62    4.25 
   2  -7 -10   13.09    2.60 
   2  -7  -9   32.65    3.86 
   2  -7  -8   11.43    2.36 
   2  -7  -7    1.71    1.29 
   2  -7  -6   82.88    4.94 
   2  -6 -16   11.33    3.53 
   2  -6 -15    2.85    2.76 
   2  -6 -14    4.40    2.40 
   2  -6 -13   28.20    4.60 
   2  -6 -11    8.11    2.18 
   2  -6 -10   70.97    5.63 
   2  -6  -9    5.15    1.86 
   2  -6  -8   32.65    3.67 
   2  -6  -7    1.30    1.20 
   2  -6  -6    0.17    0.95 
   2  -6  -5  127.67    5.69 
   2  -6  -4   67.06    3.57 
   2  -6  -3    0.91    0.68 
   2  -6  -2  126.30    3.61 
   2  -5 -17   16.36    3.84 
   2  -5 -16   -0.04    2.02 
   2  -5 -15   17.40    3.67 
   2  -5 -14   23.25    4.07 
   2  -5 -13    0.91    1.44 
   2  -5 -12    9.61    2.89 
   2  -5 -11   28.73    3.75 
   2  -5 -10    1.41    1.36 
   2  -5  -9   72.83    5.33 
   2  -5  -8   63.41    4.95 
   2  -5  -7    3.36    1.36 
   2  -5  -6    1.74    1.10 
   2  -5  -5   21.22    2.30 
   2  -5  -4    3.29    1.28 
   2  -5  -3   56.75    2.96 
   2  -5  -2    5.66    0.96 
   2  -5  -1   39.92    1.52 
  -2   5  -3   31.51    1.26 
  -2   5  -4    4.36    0.68 
  -2   5  -5   50.80    2.61 
  -2   5  -6  125.19    4.39 
  -2   5  -7    3.46    0.93 
  -2   5  -8   35.74    2.82 
  -2   5  -9   60.95    3.94 
  -2   5 -10    0.20    0.78 
  -2   5 -11   49.84    4.49 
  -2   5 -12   12.16    2.23 
  -2   5 -13    0.80    1.16 
   2  -4 -17    3.36    2.29 
   2  -4 -16    9.76    3.17 
   2  -4 -15   14.79    3.24 
   2  -4 -14    2.90    2.13 
   2  -4 -13   57.65    5.63 
   2  -4 -12    4.99    1.95 
   2  -4 -11    3.05    1.69 
   2  -4 -10   91.49    6.46 
   2  -4  -9   13.78    2.44 
   2  -4  -8    6.27    1.68 
   2  -4  -7   83.22    4.94 
   2  -4  -6   11.91    1.83 
   2  -4  -5   30.99    2.95 
   2  -4  -4   52.01    3.13 
   2  -4  -3   13.26    1.49 
   2  -4  -2   90.01    3.13 
   2  -4  -1   59.87    2.04 
  -2   4  -2  177.86    2.87 
  -2   4  -3    1.88    0.45 
  -2   4  -4  102.56    3.27 
  -2   4  -5  165.18    4.63 
  -2   4  -6    1.98    0.73 
  -2   4  -7  202.71    6.41 
  -2   4  -8   28.39    2.64 
  -2   4  -9   25.26    2.63 
  -2   4 -10  101.92    5.27 
  -2   4 -11    3.35    1.59 
  -2   4 -12   12.39    2.33 
  -2   4 -13   20.20    3.12 
  -2   4 -14    1.48    1.54 
  -2   4 -15   10.57    2.87 
  -2   4 -16    6.25    1.86 
  -2   4 -17    3.50    1.83 
  -2   4 -18    8.11    3.18 
   2  -3 -17   23.44    4.43 
   2  -3 -16    4.60    2.45 
   2  -3 -15    6.38    2.45 
   2  -3 -14   54.82    5.77 
   2  -3 -13   11.28    2.67 
   2  -3 -12   72.69    6.01 
   2  -3 -11   59.59    5.11 
   2  -3 -10    0.16    1.01 
   2  -3  -9   97.82    6.28 
   2  -3  -8   36.83    3.87 
   2  -3  -7    9.85    1.95 
   2  -3  -6   36.88    3.07 
   2  -3  -5   72.39    4.09 
   2  -3  -4   23.49    2.15 
   2  -3  -3   52.26    2.76 
   2  -3  -2  120.52    3.63 
   2  -3  -1  129.52    3.23 
   2  -3   0  294.88    4.13 
  -2   3  -1  373.08    4.76 
  -2   3  -2  193.42    3.49 
  -2   3  -3  279.95    4.90 
  -2   3  -4   15.00    1.25 
  -2   3  -5   48.34    2.71 
  -2   3  -6  233.86    6.48 
  -2   3  -7    3.76    1.05 
  -2   3  -8   21.63    2.46 
  -2   3  -9   39.73    3.37 
  -2   3 -10    0.77    0.87 
  -2   3 -11   34.64    3.61 
  -2   3 -12   14.40    2.59 
  -2   3 -13    0.88    1.21 
  -2   3 -14   39.45    4.67 
  -2   3 -15   26.41    3.78 
  -2   3 -16    1.31    1.28 
  -2   3 -17   18.81    3.65 
  -2   3 -18   17.54    3.64 
   2  -2 -17    0.18    2.13 
   2  -2 -16   25.85    4.28 
   2  -2 -15   25.08    4.12 
   2  -2 -14   -0.60    1.52 
   2  -2 -13   30.73    4.11 
   2  -2 -12   28.88    3.83 
   2  -2 -11    4.36    1.80 
   2  -2 -10   51.47    4.62 
   2  -2  -9   13.64    2.37 
   2  -2  -8   46.01    3.98 
   2  -2  -7   62.03    4.34 
   2  -2  -6   41.21    3.23 
   2  -2  -5   14.41    1.82 
   2  -2  -4  137.36    5.01 
   2  -2  -3   69.16    3.17 
   2  -2  -1  270.89    4.91 
   2  -2   0  218.66    3.81 
  -2   2  -1  192.62    3.80 
  -2   2  -2  160.92    3.62 
  -2   2  -3    0.80    0.33 
  -2   2  -4  176.72    4.61 
  -2   2  -5   61.73    3.00 
  -2   2  -6    2.86    0.81 
  -2   2  -7   76.83    4.12 
  -2   2  -8    5.18    1.32 
  -2   2  -9    1.01    0.77 
  -2   2 -10   57.22    4.55 
  -2   2 -11   26.41    3.29 
  -2   2 -12   -0.15    0.92 
  -2   2 -13   37.09    4.13 
  -2   2 -14   30.07    4.02 
  -2   2 -15    4.79    2.05 
  -2   2 -16   31.66    4.45 
  -2   2 -17    8.77    2.89 
  -2   2 -18    8.66    3.08 
   2  -1 -17   29.79    4.71 
   2  -1 -16    7.39    2.92 
   2  -1 -15   10.47    2.91 
   2  -1 -14   36.99    4.63 
   2  -1 -13    6.33    2.10 
   2  -1 -12   38.28    4.43 
   2  -1 -11   24.83    3.44 
   2  -1 -10   24.09    3.20 
   2  -1  -9   57.79    4.68 
   2  -1  -8   54.84    4.26 
   2  -1  -7    3.54    1.16 
   2  -1  -6   62.21    4.05 
   2  -1  -5  174.87    6.31 
   2  -1  -4   22.74    2.09 
   2  -1  -3  120.61    4.29 
   2  -1  -2  262.26    5.76 
   2  -1  -1   11.76    1.06 
  -2   1  -1   23.29    1.50 
  -2   1  -2    1.07    0.39 
  -2   1  -3  303.68    6.09 
  -2   1  -4   27.61    2.01 
  -2   1  -5   19.26    1.80 
  -2   1  -6  119.08    4.76 
  -2   1  -7   13.25    1.79 
  -2   1  -8   20.13    2.29 
  -2   1  -9   46.40    3.68 
  -2   1 -10   22.69    2.91 
  -2   1 -11   31.45    3.53 
  -2   1 -12   42.10    4.43 
  -2   1 -13   13.46    2.71 
  -2   1 -14   21.40    3.54 
  -2   1 -15   40.87    4.84 
  -2   1 -16    0.49    1.30 
  -2   1 -17   14.44    3.40 
  -2   1 -18   17.48    4.05 
   2   0 -18   11.80    3.90 
   2   0 -17    3.75    2.19 
   2   0 -16   30.46    4.58 
   2   0 -15   15.26    3.53 
   2   0 -14    3.07    2.10 
   2   0 -13   31.22    4.28 
   2   0 -12   25.76    3.64 
   2   0 -11    8.85    2.36 
   2   0 -10   30.69    3.63 
   2   0  -9   87.13    5.66 
   2   0  -8   10.13    2.08 
   2   0  -7   99.44    5.43 
   2   0  -6   98.04    5.04 
   2   0  -5   35.69    2.82 
   2   0  -4  322.09    7.87 
   2   0  -3   27.17    2.05 
   2   0  -2   45.33    2.46 
   2   0  -1  644.92    9.03 
   2   0   0    6.85    0.89 
  -2   0  -1   83.97    3.20 
  -2   0  -2  219.54    5.31 
  -2   0  -3   21.41    1.70 
  -2   0  -4  117.01    4.21 
  -2   0  -5   63.05    3.36 
  -2   0  -6    2.16    0.84 
  -2   0  -7   91.36    4.61 
  -2   0  -8   47.54    3.58 
  -2   0  -9    0.14    0.89 
  -2   0 -10   81.58    5.34 
  -2   0 -11   60.54    4.96 
  -2   0 -12    8.44    2.13 
  -2   0 -13   40.67    4.70 
  -2   0 -14   27.18    4.01 
  -2   0 -15    7.01    2.39 
  -2   0 -16   32.70    4.56 
  -2   0 -17    3.56    2.14 
  -2   0 -18    0.48    2.58 
   2   1 -18    3.40    2.75 
   2   1 -17   17.33    3.51 
   2   1 -16    3.76    1.87 
   2   1 -15    4.38    2.15 
   2   1 -14   12.71    3.03 
   2   1 -13    8.49    2.38 
   2   1 -12    9.47    2.40 
   2   1 -11   58.98    5.15 
   2   1 -10   12.10    2.45 
   2   1  -9   14.04    2.47 
   2   1  -8  149.65    6.80 
   2   1  -7    2.54    1.26 
   2   1  -6  112.86    5.33 
   2   1  -5  240.25    7.53 
   2   1  -4    4.48    0.99 
   2   1  -3  142.54    5.02 
   2   1  -2   24.26    1.82 
   2   1  -1    5.63    0.86 
   2   1   0   83.02    3.15 
  -2  -1  -1    8.85    1.20 
  -2  -1  -2    7.76    1.09 
  -2  -1  -3  107.29    4.20 
  -2  -1  -4   94.15    4.14 
  -2  -1  -5    6.65    1.23 
  -2  -1  -6   97.47    4.69 
  -2  -1  -7  102.97    5.12 
  -2  -1  -8   25.70    2.71 
  -2  -1  -9   74.33    4.93 
  -2  -1 -10   22.55    2.96 
  -2  -1 -11   14.80    2.59 
  -2  -1 -12   49.60    4.84 
  -2  -1 -13    0.64    1.41 
  -2  -1 -14   10.94    2.92 
  -2  -1 -15   18.21    3.44 
  -2  -1 -16   -1.16    1.98 
  -2  -1 -17    1.23    1.79 
   2   2 -18    7.41    3.19 
   2   2 -17    5.22    2.43 
   2   2 -16    8.21    2.52 
   2   2 -15   23.92    4.11 
   2   2 -14    0.38    1.48 
   2   2 -12   43.70    4.55 
   2   2 -11    0.97    1.34 
   2   2 -10   23.54    3.21 
   2   2  -9   72.84    5.17 
   2   2  -8    2.68    1.14 
   2   2  -7   83.36    4.92 
   2   2  -6   41.57    3.28 
   2   2  -5    0.24    0.56 
   2   2  -4  250.82    7.28 
   2   2  -3   40.02    2.61 
   2   2  -2    3.58    0.83 
   2   2  -1  276.89    6.31 
  -2  -2   0  201.47    5.79 
  -2  -2  -1   41.61    2.58 
  -2  -2  -2   61.66    3.15 
  -2  -2  -3   59.41    3.22 
  -2  -2  -4  102.05    4.48 
  -2  -2  -5   80.75    4.18 
  -2  -2  -6   18.93    2.16 
  -2  -2  -7   50.29    3.79 
  -2  -2  -8  143.67    6.65 
  -2  -2  -9    3.73    1.36 
  -2  -2 -10   41.93    3.93 
  -2  -2 -11   49.77    4.72 
  -2  -2 -12    0.11    1.08 
  -2  -2 -13   30.15    4.09 
  -2  -2 -14   23.34    3.86 
  -2  -2 -15   -1.49    1.39 
  -2  -2 -16   19.54    3.79 
  -2  -2 -17   14.74    3.50 
   2   3 -17    3.68    1.91 
   2   3 -16   29.30    4.30 
   2   3 -14   37.90    4.64 
   2   3 -13   33.47    4.39 
   2   3 -12   21.98    3.32 
   2   3 -11  109.31    6.84 
   2   3 -10   33.16    3.83 
   2   3  -9   22.60    3.02 
   2   3  -8  128.01    6.44 
   2   3  -7   18.99    2.39 
   2   3  -6   20.75    2.42 
   2   3  -5  184.98    6.78 
   2   3  -4   65.61    3.63 
   2   3  -3   45.12    2.93 
   2   3  -2  123.86    4.57 
   2   3  -1   17.63    1.68 
  -2  -3   0  176.38    5.87 
  -2  -3  -1  164.25    5.43 
  -2  -3  -3  376.98    8.76 
  -2  -3  -4   97.69    4.57 
  -2  -3  -5    1.55    0.81 
  -2  -3  -6   71.79    4.40 
  -2  -3  -7   59.25    4.16 
  -2  -3  -8    4.52    1.42 
  -2  -3  -9   84.05    5.38 
  -2  -3 -10   54.64    4.81 
  -2  -3 -11    0.62    1.44 
  -2  -3 -12   70.48    6.07 
  -2  -3 -13    5.78    1.96 
  -2  -3 -14    4.37    2.02 
  -2  -3 -15   39.34    5.30 
  -2  -3 -16    5.58    2.60 
  -2  -3 -17    8.13    3.04 
   2   4 -17    9.94    2.95 
   2   4 -16    3.36    1.92 
   2   4 -15   46.65    5.18 
   2   4 -14    2.86    1.72 
   2   4 -13   19.36    3.47 
   2   4 -12   77.36    6.12 
   2   4 -11   18.28    2.97 
   2   4 -10   48.64    4.46 
   2   4  -9   28.25    3.25 
   2   4  -8    4.52    1.60 
   2   4  -7   80.06    4.85 
   2   4  -6   33.04    3.00 
   2   4  -5    3.34    1.08 
   2   4  -4   89.88    4.50 
   2   4  -3   25.14    2.24 
   2   4  -2    6.81    1.18 
  -2  -4   0   86.62    4.21 
  -2  -4  -1   37.27    2.73 
  -2  -4  -2  183.96    6.18 
  -2  -4  -3  118.42    5.01 
  -2  -4  -4   40.94    3.12 
  -2  -4  -5  137.98    5.89 
  -2  -4  -6    5.34    1.41 
  -2  -4  -7   15.91    2.31 
  -2  -4  -8   50.76    4.19 
  -2  -4  -9    0.72    1.12 
  -2  -4 -10    0.73    1.35 
  -2  -4 -11   29.93    3.67 
  -2  -4 -12   -0.09    1.54 
  -2  -4 -13   20.05    3.40 
  -2  -4 -14   25.32    4.12 
  -2  -4 -15    2.68    2.35 
  -2  -4 -16   27.62    4.74 
   2   5 -17   10.42    3.16 
   2   5 -16   24.93    3.93 
   2   5 -15    0.76    1.29 
   2   5 -14   27.64    3.95 
   2   5 -13    9.30    2.41 
   2   5 -11   37.88    4.09 
   2   5 -10    3.02    1.61 
   2   5  -9    1.04    1.28 
   2   5  -8   49.47    4.20 
   2   5  -7   29.52    3.06 
   2   5  -6   27.48    2.77 
   2   5  -5   56.33    3.87 
   2   5  -4   30.46    2.70 
   2   5  -3   56.91    3.36 
   2   5  -2  120.00    4.92 
  -2  -5   1    6.71    1.42 
  -2  -5   0   35.09    2.73 
  -2  -5  -1  113.40    4.98 
  -2  -5  -2    5.37    1.28 
  -2  -5  -3    1.45    1.02 
  -2  -5  -4   75.06    4.42 
  -2  -5  -6   28.85    3.05 
  -2  -5  -7   30.76    3.27 
  -2  -5  -8    0.29    1.01 
  -2  -5  -9   46.96    4.33 
  -2  -5 -10   17.54    2.92 
  -2  -5 -11    0.46    1.30 
  -2  -5 -12   41.86    4.80 
  -2  -5 -13   18.69    3.34 
  -2  -5 -14    5.17    1.98 
  -2  -5 -15   26.01    4.46 
  -2  -5 -16    5.90    2.68 
   2   6 -16    4.80    2.35 
   2   6 -15   21.46    3.60 
   2   6 -13    3.75    1.94 
   2   6 -12   28.69    3.83 
   2   6 -11    9.19    2.30 
   2   6 -10    8.04    2.12 
   2   6  -9   30.88    3.48 
   2   6  -8   21.59    2.85 
   2   6  -7   38.59    3.54 
   2   6  -6   97.33    5.23 
   2   6  -5    0.25    0.79 
   2   6  -4   70.27    4.06 
   2   6  -3  131.37    5.34 
  -2  -6   2    2.54    1.23 
  -2  -6   1   68.77    4.10 
  -2  -6   0    9.23    1.62 
  -2  -6  -1    0.21    0.78 
  -2  -6  -2   93.45    4.66 
  -2  -6  -3   24.59    2.55 
  -2  -6  -4    0.10    0.82 
  -2  -6  -5   47.18    3.79 
  -2  -6  -6   29.37    3.19 
  -2  -6  -7    4.89    1.59 
  -2  -6  -8   89.50    5.92 
  -2  -6  -9   30.04    3.53 
  -2  -6 -10   43.63    4.51 
  -2  -6 -11   41.45    4.54 
  -2  -6 -12    3.12    2.12 
  -2  -6 -13   32.90    4.45 
  -2  -6 -14   26.39    4.42 
  -2  -6 -15    0.70    2.29 
  -2  -6 -16    9.23    2.75 
   2   7 -10   30.23    3.66 
   2   7  -9    0.94    1.21 
   2   7  -8   64.26    4.91 
   2   7  -7   61.71    4.49 
   2   7  -6   14.77    2.04 
   2   7  -5   53.40    3.66 
   2   7  -4   34.88    3.00 
  -2  -7   2   50.23    3.70 
  -2  -7   1    7.71    1.57 
  -2  -7   0   10.42    1.78 
  -2  -7  -1   69.35    4.22 
  -2  -7  -2    3.86    1.20 
  -2  -7  -3    9.29    1.86 
  -2  -7  -4   76.87    4.68 
  -2  -7  -5    0.00    1.17 
  -2  -7  -6   33.14    3.38 
  -2  -7  -7   67.28    4.96 
  -2  -7  -8    8.34    2.04 
  -2  -7  -9   32.96    3.77 
  -2  -7 -10   25.87    3.72 
  -2  -7 -11    0.72    1.66 
  -2  -7 -12   31.17    4.46 
  -2  -7 -13   14.40    3.15 
  -2  -7 -14    2.74    2.22 
  -2  -7 -15    9.49    3.07 
  -2  -8   1   20.48    2.49 
  -2  -8   0   39.70    3.29 
  -2  -8  -1    3.16    1.26 
  -2  -8  -2   42.22    3.40 
  -2  -8  -3   22.40    2.72 
  -2  -8  -4    0.77    1.01 
  -2  -8  -5   89.67    5.38 
  -2  -8  -6   30.93    3.52 
  -2  -8  -7   11.39    2.27 
  -2  -8  -8   38.34    4.15 
  -2  -8  -9   16.42    2.90 
  -2  -8 -10   17.85    3.20 
  -2  -8 -11   24.98    3.80 
  -2  -8 -12   10.73    2.78 
  -2  -8 -13    3.97    2.38 
  -2  -8 -14   16.55    3.58 
   3  -7 -16    7.96    2.25 
   3  -7 -14    2.78    2.09 
   3  -7 -13   10.79    2.82 
   3  -7 -12   23.59    3.65 
   3  -7 -11    4.97    1.91 
   3  -7 -10    9.47    2.36 
   3  -6 -16    7.94    2.73 
   3  -6 -15    2.49    2.60 
   3  -6 -14    6.74    2.73 
   3  -6 -13   14.34    3.25 
   3  -6 -12    2.64    1.88 
   3  -6 -11   22.86    3.58 
   3  -6 -10   23.55    3.37 
   3  -6  -9    0.40    1.44 
   3  -6  -8   67.06    4.97 
   3  -6  -7   39.59    3.57 
   3  -6  -6    1.65    1.13 
   3  -6  -5  109.25    5.21 
   3  -6  -4   16.09    1.85 
   3  -6  -3   27.61    2.07 
   3  -5 -16    0.88    2.24 
   3  -5 -15   15.06    3.48 
   3  -5 -14    6.59    2.64 
   3  -5 -13    6.17    2.40 
   3  -5 -12   57.53    5.62 
   3  -5 -11    7.51    2.38 
   3  -5 -10   19.74    3.08 
   3  -5  -9   73.24    5.45 
   3  -5  -8    5.88    1.70 
   3  -5  -7   35.93    3.52 
   3  -5  -6    8.97    1.75 
   3  -5  -5    3.27    1.19 
   3  -5  -4   74.15    3.83 
   3  -5  -3   53.06    2.89 
   3  -5  -2    0.27    0.46 
   3  -5  -1  124.18    3.15 
  -3   5   0   21.72    1.09 
  -3   5  -2  236.82    3.41 
  -3   5  -3   49.57    1.76 
  -3   5  -4   15.62    1.18 
  -3   5  -5   97.81    3.57 
  -3   5  -6   33.68    2.32 
  -3   5  -7    7.59    1.25 
  -3   5  -8  108.28    4.94 
  -3   5  -9   37.66    3.14 
  -3   5 -10   10.21    1.82 
   3  -4 -17    1.44    1.88 
   3  -4 -16   31.79    5.21 
   3  -4 -15    0.07    1.78 
   3  -4 -14   31.80    4.67 
   3  -4 -13   44.80    5.19 
   3  -4 -12    9.72    2.51 
   3  -4 -11   53.44    5.10 
   3  -4 -10   39.40    4.26 
   3  -4  -9    0.51    1.31 
   3  -4  -8  104.95    6.28 
   3  -4  -7   25.14    2.93 
   3  -4  -6   31.54    3.10 
   3  -4  -5    3.51    1.17 
   3  -4  -4   76.44    4.03 
   3  -4  -3   24.26    2.05 
   3  -4  -2  134.27    4.12 
   3  -4  -1   41.85    1.98 
  -3   4  -1  256.68    4.48 
  -3   4  -2   94.37    2.68 
  -3   4  -3   51.11    2.15 
  -3   4  -4  157.44    4.22 
  -3   4  -5    1.49    0.69 
  -3   4  -6   37.98    2.62 
  -3   4  -7   89.35    4.25 
  -3   4  -8   13.49    1.80 
  -3   4  -9   22.04    2.66 
  -3   4 -10   37.38    3.54 
  -3   4 -11    0.16    0.95 
  -3   4 -12   44.14    4.18 
  -3   4 -13   18.14    2.89 
  -3   4 -14    0.31    1.33 
  -3   4 -15   29.23    3.89 
  -3   4 -16    9.90    2.50 
   3  -3 -16   -1.24    1.46 
   3  -3 -15   41.20    5.33 
   3  -3 -14   20.47    3.83 
   3  -3 -13   12.12    2.72 
   3  -3 -12   93.93    6.95 
   3  -3 -11    6.95    2.16 
   3  -3 -10   36.97    4.09 
   3  -3  -9   58.04    4.79 
   3  -3  -8   13.73    2.36 
   3  -3  -7   55.06    4.29 
   3  -3  -6   36.05    3.20 
   3  -3  -5   13.03    1.86 
   3  -3  -4   70.57    3.96 
   3  -3  -3   52.31    3.11 
   3  -3  -2    0.43    0.51 
   3  -3  -1   40.42    2.09 
   3  -3   0  285.45    5.37 
  -3   3  -1   21.96    1.52 
  -3   3  -2   92.59    3.07 
  -3   3  -3   97.28    3.41 
  -3   3  -4    3.96    0.84 
  -3   3  -5  104.51    4.03 
  -3   3  -6   25.37    2.16 
  -3   3  -7    3.19    1.07 
  -3   3  -8   46.99    3.50 
  -3   3  -9    2.67    1.04 
  -3   3 -10    0.28    0.98 
  -3   3 -11   21.85    2.99 
  -3   3 -12   23.01    3.20 
  -3   3 -13    8.91    2.22 
  -3   3 -14   30.12    4.01 
  -3   3 -15   16.59    3.09 
  -3   3 -16   14.25    2.92 
  -3   3 -17   18.51    3.43 
  -3   3 -18   -0.61    2.14 
   3  -2 -16   33.67    5.16 
   3  -2 -15    1.53    1.78 
   3  -2 -14   13.35    3.07 
   3  -2 -13   32.78    4.33 
   3  -2 -12    4.48    1.97 
   3  -2 -11   47.36    4.88 
   3  -2 -10    5.31    1.89 
   3  -2  -9    0.13    1.19 
   3  -2  -8   57.21    4.56 
   3  -2  -7   22.50    2.75 
   3  -2  -6    2.44    1.21 
   3  -2  -5   85.81    4.65 
   3  -2  -4  175.34    6.03 
   3  -2  -3    8.59    1.31 
   3  -2  -2  118.51    4.19 
   3  -2   0    6.20    0.92 
  -3   2  -1  298.22    6.48 
  -3   2  -2   30.70    1.96 
  -3   2  -3    6.17    0.95 
  -3   2  -4   74.10    3.36 
  -3   2  -5   17.36    1.84 
  -3   2  -6   26.04    2.32 
  -3   2  -7   67.13    3.95 
  -3   2  -8   27.58    2.73 
  -3   2  -9   40.19    3.51 
  -3   2 -10   60.57    4.52 
  -3   2 -11   10.83    2.20 
  -3   2 -12   33.10    3.79 
  -3   2 -13   44.12    4.87 
  -3   2 -14    0.73    1.46 
  -3   2 -15   27.15    4.03 
  -3   2 -16   32.08    4.40 
  -3   2 -17    3.96    1.64 
  -3   2 -18   11.65    3.77 
   3  -1 -17   10.10    3.28 
   3  -1 -16   -0.41    1.70 
   3  -1 -15   32.64    4.58 
   3  -1 -14    5.68    2.23 
   3  -1 -13    1.64    1.65 
   3  -1 -12   20.37    3.44 
   3  -1 -11   62.25    5.38 
   3  -1 -10    6.43    2.01 
   3  -1  -9   41.51    4.00 
   3  -1  -8   78.98    5.35 
   3  -1  -7   20.80    2.67 
   3  -1  -6  130.05    6.12 
   3  -1  -5   25.77    2.64 
   3  -1  -4   17.13    2.07 
   3  -1  -3  321.45    7.83 
   3  -1  -2    7.02    1.19 
   3  -1  -1   17.10    1.53 
   3  -1   0  202.16    5.24 
  -3   1  -1    3.44    0.87 
  -3   1  -2   54.85    2.94 
  -3   1  -3  126.07    4.50 
  -3   1  -4    4.86    1.03 
  -3   1  -5  142.16    5.31 
  -3   1  -6   49.52    3.27 
  -3   1  -7    2.84    1.06 
  -3   1  -8  105.56    5.41 
  -3   1  -9   51.42    4.04 
  -3   1 -10    1.89    1.36 
  -3   1 -11   72.49    5.51 
  -3   1 -12   32.02    3.92 
  -3   1 -13   11.58    2.70 
  -3   1 -14   33.12    4.55 
  -3   1 -15   10.16    2.85 
  -3   1 -16   10.53    2.74 
  -3   1 -17   10.96    2.82 
  -3   1 -18    0.65    2.16 
   3   0 -17    5.65    2.52 
   3   0 -16   18.94    4.01 
   3   0 -15    8.20    2.53 
   3   0 -14   15.34    3.28 
   3   0 -13   21.77    3.70 
   3   0 -12    2.66    1.79 
   3   0 -11    4.95    1.88 
   3   0 -10   37.06    4.05 
   3   0  -9   15.47    2.69 
   3   0  -8   46.26    4.09 
   3   0  -7  202.41    8.24 
   3   0  -6    3.92    1.28 
   3   0  -5  131.87    5.86 
   3   0  -4  119.70    5.33 
   3   0  -3    4.20    1.03 
   3   0  -2  322.02    7.59 
   3   0  -1   76.25    3.59 
   3   0   0   17.30    1.65 
  -3   0  -1  242.50    6.72 
  -3   0  -2   36.75    2.51 
  -3   0  -3    3.20    0.85 
  -3   0  -4  118.46    4.79 
  -3   0  -5   33.64    2.68 
  -3   0  -6   42.15    3.12 
  -3   0  -7  103.55    5.26 
  -3   0  -8   39.22    3.43 
  -3   0  -9   51.17    4.10 
  -3   0 -10   61.23    4.70 
  -3   0 -11    0.31    1.07 
  -3   0 -12   40.84    4.56 
  -3   0 -14    3.00    1.91 
  -3   0 -16   14.28    3.13 
  -3   0 -17    1.13    1.62 
   3   1 -17    4.37    2.49 
   3   1 -16    0.01    1.47 
   3   1 -15   17.82    3.38 
   3   1 -14   25.35    3.92 
   3   1 -13   -0.55    1.64 
   3   1 -12   43.78    4.77 
   3   1 -11   22.14    3.37 
   3   1 -10   20.66    3.20 
   3   1  -9  101.45    6.41 
   3   1  -8   78.68    5.36 
   3   1  -7   19.91    2.55 
   3   1  -6  189.47    7.59 
   3   1  -5   49.43    3.71 
   3   1  -4   33.60    2.75 
   3   1  -3  329.39    8.55 
   3   1  -2    3.97    0.99 
   3   1  -1    7.65    1.24 
  -3  -1  -1    6.43    1.20 
  -3  -1  -2   79.17    3.93 
  -3  -1  -3   56.31    3.40 
  -3  -1  -4    4.30    1.18 
  -3  -1  -5  118.12    5.25 
  -3  -1  -6  156.47    6.46 
  -3  -1  -8   62.38    4.49 
  -3  -1  -9  104.65    6.03 
  -3  -1 -10   14.04    2.52 
  -3  -1 -11   39.68    4.22 
  -3  -1 -12   57.52    5.18 
  -3  -1 -13    5.29    2.17 
  -3  -1 -14   10.08    2.54 
  -3  -1 -15    5.56    2.13 
  -3  -1 -16    5.64    2.50 
  -3  -1 -17   18.27    3.81 
   3   2 -17    5.13    2.67 
   3   2 -16   12.99    3.38 
   3   2 -15   32.17    4.64 
   3   2 -14    6.66    2.31 
   3   2 -13   55.59    5.79 
   3   2 -12   25.72    3.85 
   3   2 -11   15.41    2.94 
   3   2 -10  197.94    9.22 
   3   2  -9    0.97    1.27 
   3   2  -8   10.15    2.16 
   3   2  -7   84.17    5.27 
   3   2  -6    0.60    0.87 
   3   2  -5   18.22    2.30 
   3   2  -4   79.71    4.41 
   3   2  -3   24.18    2.34 
   3   2  -2   69.38    3.77 
   3   2  -1  157.23    5.60 
  -3  -2   0   28.52    2.64 
  -3  -2  -1  193.96    6.62 
  -3  -2  -2  207.26    6.60 
  -3  -2  -3   11.77    1.78 
  -3  -2  -4  159.09    6.12 
  -3  -2  -5   99.45    5.04 
  -3  -2  -6   29.03    2.84 
  -3  -2  -7   86.14    5.13 
  -3  -2  -8   48.39    4.08 
  -3  -2  -9   21.31    2.88 
  -3  -2 -10   35.65    3.78 
  -3  -2 -11   28.55    3.66 
  -3  -2 -12    2.88    1.60 
  -3  -2 -13   31.24    4.34 
  -3  -2 -14    5.73    2.36 
  -3  -2 -15    5.40    2.11 
  -3  -2 -16   21.93    4.12 
  -3  -2 -17    5.06    3.03 
   3   3 -17   24.16    4.66 
   3   3 -16    6.27    2.31 
   3   3 -15   14.06    3.08 
   3   3 -14   53.70    5.70 
   3   3 -13   -0.82    1.90 
   3   3 -12   17.64    3.26 
   3   3 -11   51.93    5.00 
   3   3 -10    1.68    1.36 
   3   3  -9   85.72    5.99 
   3   3  -8   26.66    3.35 
   3   3  -7    0.37    0.95 
   3   3  -6   76.32    4.89 
   3   3  -5   32.97    3.05 
   3   3  -4    8.14    1.55 
   3   3  -3   36.69    2.98 
   3   3  -2   70.71    3.96 
   3   3  -1   56.09    3.45 
  -3  -3   0  110.77    5.35 
  -3  -3  -1   93.30    4.65 
  -3  -3  -2   59.69    3.81 
  -3  -3  -3  156.83    6.20 
  -3  -3  -4   22.91    2.46 
  -3  -3  -5   25.25    2.60 
  -3  -3  -6   95.81    5.33 
  -3  -3  -7    0.62    1.04 
  -3  -3  -8   11.68    2.14 
  -3  -3  -9   18.44    2.73 
  -3  -3 -10    0.05    1.30 
  -3  -3 -11   23.32    3.35 
  -3  -3 -12   16.47    3.01 
  -3  -3 -13    1.30    1.29 
  -3  -3 -14   25.33    4.02 
  -3  -3 -15    9.67    3.02 
  -3  -3 -16   -0.10    1.66 
   3   4 -17   -0.11    2.11 
   3   4 -16   19.23    3.57 
   3   4 -15   15.32    3.11 
   3   4 -14    2.51    1.70 
   3   4 -13   25.51    3.87 
   3   4 -12    1.96    1.81 
   3   4 -11    3.78    1.99 
   3   4 -10   49.70    4.77 
   3   4  -9    6.71    1.98 
   3   4  -8    1.34    1.31 
   3   4  -7   60.15    4.71 
   3   4  -6   16.35    2.31 
   3   4  -5   66.36    4.47 
   3   4  -4   77.78    4.56 
   3   4  -3   39.78    3.32 
   3   4  -2   86.60    4.61 
  -3  -4   1  109.10    5.63 
  -3  -4   0   11.36    1.91 
  -3  -4  -1   37.19    3.14 
  -3  -4  -2  123.17    5.74 
  -3  -4  -3    6.40    1.51 
  -3  -4  -4   55.75    4.11 
  -3  -4  -5  105.19    5.57 
  -3  -4  -6    3.80    1.39 
  -3  -4  -7   40.95    3.74 
  -3  -4  -8   13.52    2.37 
  -3  -4  -9    1.57    1.24 
  -3  -4 -10   75.29    5.82 
  -3  -4 -11   11.40    2.76 
  -3  -4 -12    3.94    1.97 
  -3  -4 -13   32.10    4.37 
  -3  -4 -14    6.63    2.46 
  -3  -4 -16   27.00    4.61 
   3   5 -17   23.96    4.77 
   3   5 -16    0.92    1.68 
   3   5 -15    2.87    1.79 
   3   5 -14   27.04    3.79 
   3   5 -13    0.49    1.38 
   3   5 -12   12.03    2.93 
   3   5 -11   33.67    4.31 
   3   5 -10    6.62    2.22 
   3   5  -9   18.48    2.78 
   3   5  -8   30.99    3.48 
   3   5  -7   11.90    2.27 
   3   5  -6   88.95    5.46 
   3   5  -5  106.97    5.73 
   3   5  -4    0.66    1.00 
   3   5  -3  103.92    5.20 
   3   5  -2  104.50    5.14 
  -3  -5   1   25.64    2.86 
  -3  -5   0  105.59    5.51 
  -3  -5  -1   27.80    2.78 
  -3  -5  -2   12.03    1.93 
  -3  -5  -3   73.78    4.59 
  -3  -5  -4   22.96    2.69 
  -3  -5  -5    6.01    1.54 
  -3  -5  -6   57.84    4.41 
  -3  -5  -7   10.33    1.98 
  -3  -5  -8   17.96    2.83 
  -3  -5  -9   76.95    5.82 
  -3  -5 -10   21.13    3.16 
  -3  -5 -11   19.94    3.33 
  -3  -5 -12   40.51    4.69 
  -3  -5 -13    2.24    1.85 
  -3  -5 -14   30.38    4.87 
  -3  -5 -15   12.90    3.59 
  -3  -5 -16    3.46    2.44 
   3   6 -16    9.30    3.17 
   3   6 -15    5.40    1.98 
   3   6 -14    1.44    1.40 
   3   6 -13   16.26    3.16 
   3   6 -12   23.18    3.66 
   3   6 -11    3.94    2.08 
   3   6 -10   31.23    3.87 
   3   6  -9   51.03    4.59 
   3   6  -8    8.62    2.25 
   3   6  -7   66.07    5.05 
   3   6  -6   42.03    3.86 
   3   6  -5   47.06    4.03 
   3   6  -4  102.21    5.41 
   3   6  -3   26.77    2.81 
  -3  -6   2   49.58    4.13 
  -3  -6   1  104.03    5.68 
  -3  -6   0    0.87    1.00 
  -3  -6  -1   21.93    2.56 
  -3  -6  -2   76.74    4.83 
  -3  -6  -3    0.86    0.99 
  -3  -6  -4   13.03    2.23 
  -3  -6  -5   63.17    4.61 
  -3  -6  -6    3.33    1.31 
  -3  -6  -7   52.68    4.42 
  -3  -6  -8   34.02    3.82 
  -3  -6  -9    1.75    1.43 
  -3  -6 -10   58.61    5.47 
  -3  -6 -11   13.74    2.99 
  -3  -6 -12    5.63    2.25 
  -3  -6 -13   27.69    4.43 
  -3  -6 -14   11.80    3.41 
  -3  -6 -15    5.74    2.48 
   3   7 -12   16.78    3.12 
   3   7 -11   34.27    4.26 
   3   7 -10    8.15    2.31 
   3   7  -9   53.14    4.81 
   3   7  -8   68.72    5.26 
   3   7  -7   -0.40    0.83 
   3   7  -6   46.89    4.27 
   3   7  -5   65.31    4.66 
   3   7  -4    0.96    1.03 
  -3  -7   3   15.90    2.67 
  -3  -7   2   41.05    3.91 
  -3  -7   1    4.96    1.61 
  -3  -7   0   24.50    2.85 
  -3  -7  -1   39.81    3.54 
  -3  -7  -2    1.54    1.09 
  -3  -7  -3   77.48    5.00 
  -3  -7  -4    6.22    1.83 
  -3  -7  -5    0.83    1.29 
  -3  -7  -6   61.02    4.77 
  -3  -7  -7   20.08    3.06 
  -3  -7  -8   12.31    2.62 
  -3  -7  -9   34.38    4.09 
  -3  -7 -10   15.75    3.20 
  -3  -7 -11   17.51    3.52 
  -3  -7 -12   12.28    2.93 
  -3  -7 -13    4.56    2.44 
  -3  -7 -14    8.68    3.31 
   3   8  -5    2.48    1.29 
  -3  -8   3    7.56    2.01 
  -3  -8   2    0.01    1.13 
  -3  -8   1    2.49    1.31 
  -3  -8   0    1.05    1.18 
  -3  -8  -1    8.13    1.88 
  -3  -8  -2   51.96    4.09 
  -3  -8  -3   32.44    3.39 
  -3  -8  -4   40.82    3.92 
  -3  -8  -5   40.50    3.97 
  -3  -8  -6    4.99    1.81 
  -3  -8  -7   26.87    3.50 
  -3  -8  -8   18.55    3.21 
  -3  -8  -9    0.77    1.66 
  -3  -8 -10   14.13    2.78 
  -3  -8 -11   29.22    4.31 
  -3  -8 -12    1.67    2.52 
  -3  -8 -13    9.75    2.91 
  -3  -8 -14   11.91    2.95 
  -3  -9  -5    3.41    1.69 
  -3  -9  -6   62.93    5.16 
  -3  -9  -7   10.96    2.71 
  -3  -9  -9   19.57    3.35 
  -3  -9 -10   10.39    2.78 
  -3  -9 -11   -0.51    2.04 
  -3  -9 -12   14.66    3.38 
  -3  -9 -13    6.45    2.20 
   4  -6 -16    4.91    2.28 
   4  -6 -15    5.30    2.68 
   4  -6 -14   23.22    4.08 
   4  -6 -13    2.91    1.95 
   4  -6 -12    5.44    2.31 
   4  -6 -11   53.69    5.27 
   4  -6 -10    1.84    1.61 
   4  -6  -9   27.59    3.59 
   4  -6  -8   16.96    2.66 
   4  -6  -7    0.95    1.29 
   4  -6  -6   76.57    4.92 
   4  -6  -5   18.76    2.34 
   4  -5 -16    9.95    3.33 
   4  -5 -15   33.33    5.15 
   4  -5 -14    1.73    1.91 
   4  -5 -13   26.76    4.37 
   4  -5 -12   25.58    3.93 
   4  -5 -11    1.17    1.54 
   4  -5 -10   73.41    5.94 
   4  -5  -9   12.64    2.60 
   4  -5  -8    1.95    1.36 
   4  -5  -7   79.85    5.43 
   4  -5  -6    3.12    1.28 
   4  -5  -5    5.06    1.39 
   4  -5  -4   54.48    3.55 
   4  -5  -3   22.23    2.01 
   4  -5  -2   33.46    2.26 
   4  -5  -1   83.98    3.07 
  -4   5   0   29.99    1.87 
  -4   5  -1   24.02    1.52 
  -4   5  -2  126.77    3.49 
  -4   5  -3    2.25    0.60 
   4  -4 -16   10.57    3.49 
   4  -4 -15    1.94    2.45 
   4  -4 -14   43.21    5.38 
   4  -4 -13    5.82    2.51 
   4  -4 -12    7.24    2.23 
   4  -4 -11   58.85    5.59 
   4  -4 -10    3.44    1.72 
   4  -4  -9   24.23    3.29 
   4  -4  -8   34.81    3.88 
   4  -4  -7    1.09    1.28 
   4  -4  -6   39.15    3.58 
   4  -4  -5   25.03    2.66 
   4  -4  -4   10.10    1.65 
   4  -4  -3   78.39    3.91 
   4  -4  -2  142.68    4.91 
   4  -4  -1    0.10    0.56 
  -4   4   0   51.92    2.94 
  -4   4  -1  306.16    6.67 
  -4   4  -2   19.89    1.54 
  -4   4  -3  103.79    3.71 
  -4   4  -4   89.78    3.59 
  -4   4  -5    6.33    1.15 
  -4   4  -6   89.94    4.18 
  -4   4  -7    2.80    0.99 
  -4   4  -8    5.17    1.26 
  -4   4  -9   80.90    4.96 
  -4   4 -10    2.65    1.28 
  -4   4 -11   24.98    3.09 
  -4   4 -12   37.05    4.09 
  -4   4 -13    8.01    2.16 
  -4   4 -14   16.36    3.05 
   4  -3 -16   12.14    3.34 
   4  -3 -15   25.43    4.57 
   4  -3 -14   -0.22    1.58 
   4  -3 -13   22.77    3.99 
   4  -3 -12   18.62    3.47 
   4  -3 -11   -0.34    1.18 
   4  -3 -10   67.14    5.61 
   4  -3  -9   41.95    4.31 
   4  -3  -8    0.71    1.28 
   4  -3  -7   53.74    4.44 
   4  -3  -6   45.64    3.84 
   4  -3  -5    9.74    1.79 
   4  -3  -4   69.49    4.20 
   4  -3  -2   14.28    1.67 
   4  -3  -1  120.96    4.34 
  -4   3  -1   50.46    3.01 
  -4   3  -2  147.03    4.84 
  -4   3  -4   89.30    3.98 
  -4   3  -5  107.86    4.52 
  -4   3  -6    0.82    0.82 
  -4   3  -7   48.13    3.44 
  -4   3  -8   15.71    2.10 
  -4   3  -9    2.35    1.20 
  -4   3 -10   17.36    2.60 
  -4   3 -11   38.46    3.80 
  -4   3 -12    0.59    1.27 
  -4   3 -13   22.73    3.51 
  -4   3 -14   27.06    3.86 
  -4   3 -15    0.92    1.48 
  -4   3 -16   21.86    3.65 
  -4   3 -17   18.52    3.49 
   4  -2 -17   32.26    5.04 
   4  -2 -16    5.27    2.76 
   4  -2 -15    2.07    2.10 
   4  -2 -14   21.47    3.97 
   4  -2 -13    5.79    2.27 
   4  -2 -12    2.03    1.41 
   4  -2 -11   13.68    2.85 
   4  -2 -10   30.95    3.99 
   4  -2  -9    2.29    1.45 
   4  -2  -8   36.23    3.87 
   4  -2  -7   55.46    4.41 
   4  -2  -6   54.99    4.14 
   4  -2  -5  265.79    8.69 
   4  -2  -4   15.30    2.10 
   4  -2  -3   53.45    3.39 
   4  -2  -2  159.83    5.64 
   4  -2  -1    1.07    0.69 
   4  -2   0   70.45    3.48 
  -4   2  -1   87.29    4.17 
  -4   2  -2    2.32    0.87 
  -4   2  -3   27.45    2.25 
  -4   2  -4   69.76    3.70 
  -4   2  -5    2.04    0.92 
  -4   2  -6   74.36    4.10 
  -4   2  -7   29.43    2.82 
  -4   2  -8    8.37    1.68 
  -4   2  -9   76.77    4.87 
  -4   2 -10   32.87    3.46 
  -4   2 -11    5.33    1.66 
  -4   2 -12   27.83    3.75 
  -4   2 -13   12.69    2.86 
  -4   2 -14   15.21    3.01 
  -4   2 -15   21.47    3.42 
  -4   2 -16    1.53    1.71 
  -4   2 -17   11.22    3.09 
   4  -1 -17    4.19    2.29 
   4  -1 -16    5.07    2.84 
   4  -1 -15    5.37    2.46 
   4  -1 -14    4.51    2.31 
   4  -1 -13   15.28    3.50 
   4  -1 -12   38.15    4.65 
   4  -1 -11    5.68    2.12 
   4  -1 -10   25.54    3.67 
   4  -1  -9   59.82    5.07 
   4  -1  -8    0.14    0.95 
   4  -1  -7   91.68    5.68 
   4  -1  -6  160.14    7.30 
   4  -1  -5   13.97    2.28 
   4  -1  -4  205.80    7.44 
   4  -1  -3   89.55    4.65 
   4  -1  -2  116.99    5.00 
   4  -1  -1  192.44    6.11 
   4  -1   0    5.38    1.18 
  -4   1  -1   12.52    1.75 
  -4   1  -2  123.09    5.09 
  -4   1  -3    1.30    0.83 
  -4   1  -4    4.94    1.22 
  -4   1  -5   73.27    4.14 
  -4   1  -6   24.13    2.51 
  -4   1  -7   40.91    3.49 
  -4   1  -8   65.83    4.61 
  -4   1  -9   24.70    2.97 
  -4   1 -10  111.97    6.40 
  -4   1 -11   23.64    3.31 
  -4   1 -12    0.27    1.01 
  -4   1 -13   29.63    3.89 
  -4   1 -14   32.73    4.36 
  -4   1 -15    0.49    1.37 
  -4   1 -16    6.46    2.45 
  -4   1 -17   11.95    3.26 
   4   0 -17   13.88    3.88 
   4   0 -16    6.29    2.62 
   4   0 -15    0.41    1.75 
   4   0 -14   26.85    4.40 
   4   0 -13   18.91    3.55 
   4   0 -12    3.14    1.76 
   4   0 -11   61.53    5.59 
   4   0 -10   55.82    5.26 
   4   0  -9   32.72    3.81 
   4   0  -8  141.21    7.40 
   4   0  -7   23.55    3.13 
   4   0  -6   28.17    3.29 
   4   0  -5   97.83    5.49 
   4   0  -4   29.90    2.88 
   4   0  -3   16.68    2.10 
   4   0  -2  119.93    5.10 
   4   0  -1    6.04    1.19 
  -4   0  -1   66.06    4.01 
  -4   0  -2    5.35    1.31 
  -4   0  -3   99.98    4.79 
  -4   0  -4   97.96    4.91 
  -4   0  -5    0.40    0.68 
  -4   0  -6   56.83    3.97 
  -4   0  -7   89.63    5.11 
  -4   0  -8    0.26    0.99 
  -4   0  -9   74.49    5.22 
  -4   0 -10   89.16    6.01 
  -4   0 -11    2.91    1.57 
  -4   0 -12   47.26    4.89 
  -4   0 -13   13.29    3.00 
  -4   0 -14    5.53    2.06 
  -4   0 -15   26.71    4.08 
  -4   0 -16    3.83    2.07 
  -4   0 -17   -0.04    2.35 
   4   1 -17   11.06    3.70 
   4   1 -16    4.91    2.28 
   4   1 -15   17.27    3.52 
   4   1 -14   21.09    3.68 
   4   1 -13   19.92    3.75 
   4   1 -12   85.80    6.80 
   4   1 -11   19.16    3.34 
   4   1 -10    3.54    1.80 
   4   1  -9  180.18    9.12 
   4   1  -8    3.06    1.59 
   4   1  -7   45.82    4.38 
   4   1  -6  102.95    6.06 
   4   1  -5    0.56    0.81 
   4   1  -4   39.31    3.50 
   4   1  -3    5.94    1.31 
   4   1  -2   23.34    2.47 
   4   1  -1   55.47    3.53 
  -4  -1   0   45.33    3.59 
  -4  -1  -1    0.04    0.77 
  -4  -1  -2  133.52    5.92 
  -4  -1  -3  190.41    6.87 
  -4  -1  -5  132.27    6.02 
  -4  -1  -6   76.60    4.75 
  -4  -1  -7   28.90    3.16 
  -4  -1  -8   81.89    5.48 
  -4  -1  -9   17.48    2.69 
  -4  -1 -10    2.41    1.46 
  -4  -1 -11   17.11    2.99 
  -4  -1 -12    5.79    2.14 
  -4  -1 -13   10.76    2.65 
  -4  -1 -14   25.01    3.90 
  -4  -1 -15    2.52    1.69 
  -4  -1 -16    8.69    2.54 
  -4  -1 -17   16.85    4.31 
   4   2 -16   32.30    4.81 
   4   2 -15    0.43    1.61 
   4   2 -14   21.01    3.63 
   4   2 -13   78.30    6.71 
   4   2 -12    1.49    1.70 
   4   2 -11   30.92    4.24 
   4   2 -10   25.34    3.68 
   4   2  -9    5.21    1.92 
   4   2  -8   61.07    5.31 
   4   2  -7   23.57    3.19 
   4   2  -6    0.10    0.89 
   4   2  -5   89.06    5.35 
   4   2  -4   10.35    1.81 
   4   2  -3   33.93    3.01 
   4   2  -2  118.68    5.58 
   4   2  -1  151.17    6.18 
  -4  -2   0   32.77    3.23 
  -4  -2  -1  186.73    7.34 
  -4  -2  -2  120.71    5.82 
  -4  -2  -3   74.31    4.47 
  -4  -2  -4   84.24    4.91 
  -4  -2  -5    4.24    1.23 
  -4  -2  -6  105.55    5.88 
  -4  -2  -7   83.76    5.28 
  -4  -2  -8    7.54    1.84 
  -4  -2  -9   26.36    3.35 
  -4  -2 -10   15.71    2.76 
  -4  -2 -11    4.41    2.00 
  -4  -2 -12   31.92    4.26 
  -4  -2 -13   16.31    3.28 
  -4  -2 -14   -0.48    1.35 
  -4  -2 -15   33.39    4.72 
  -4  -2 -16   12.28    3.23 
   4   3 -16    7.42    2.62 
   4   3 -13   11.83    3.07 
   4   3 -12   35.91    4.74 
   4   3 -11   14.20    3.18 
   4   3 -10   39.94    4.70 
   4   3  -9   47.77    4.68 
   4   3  -8    4.64    1.64 
   4   3  -7   13.10    2.41 
   4   3  -6   76.29    5.35 
   4   3  -5   20.73    2.70 
   4   3  -4   70.98    4.76 
   4   3  -3   95.80    5.33 
   4   3  -2    1.29    0.86 
   4   3  -1  167.94    6.82 
  -4  -3   0   66.78    4.79 
  -4  -3  -1   11.63    2.02 
  -4  -3  -2  131.29    6.26 
  -4  -3  -3   61.92    4.25 
  -4  -3  -4   15.58    2.24 
  -4  -3  -5   45.46    3.84 
  -4  -3  -6   26.36    3.06 
  -4  -3  -7    3.53    1.34 
  -4  -3  -8   39.00    3.88 
  -4  -3  -9    7.77    2.10 
  -4  -3 -10    2.51    1.43 
  -4  -3 -11   61.37    5.51 
  -4  -3 -12    2.67    1.82 
  -4  -3 -13    4.35    1.99 
  -4  -3 -14   25.10    4.20 
  -4  -3 -15    8.59    2.89 
  -4  -3 -16   12.49    3.64 
   4   4 -16   32.62    5.02 
   4   4 -14    3.19    1.95 
   4   4 -13   19.06    3.59 
   4   4 -12    0.96    1.97 
   4   4 -11   14.18    3.21 
   4   4 -10   19.97    3.39 
   4   4  -9    8.84    2.36 
   4   4  -8   59.09    5.09 
   4   4  -7   19.06    2.90 
   4   4  -6    0.56    1.18 
   4   4  -5   84.89    5.47 
   4   4  -4   48.06    4.07 
   4   4  -3   10.69    1.93 
   4   4  -2  112.64    5.81 
  -4  -4   1   99.53    5.90 
  -4  -4   0   31.68    3.34 
  -4  -4  -1   39.30    3.61 
  -4  -4  -2   23.24    2.73 
  -4  -4  -3   12.47    2.10 
  -4  -4  -4   54.34    4.19 
  -4  -4  -5    2.53    1.07 
  -4  -4  -6   10.82    2.09 
  -4  -4  -7   49.38    4.47 
  -4  -4  -8    8.14    2.12 
  -4  -4  -9   15.00    2.73 
  -4  -4 -10   38.11    4.27 
  -4  -4 -11    0.38    1.50 
  -4  -4 -12   35.91    4.39 
  -4  -4 -13   20.62    3.56 
  -4  -4 -14    1.23    1.75 
  -4  -4 -15   24.80    4.57 
   4   5 -16   -0.04    1.94 
   4   5 -15   24.76    4.08 
   4   5 -14    7.88    2.56 
   4   5 -13    1.51    1.71 
   4   5 -12   32.54    4.29 
   4   5 -11    7.20    2.40 
   4   5 -10    3.16    1.66 
   4   5  -9   28.82    3.84 
   4   5  -8   60.96    5.37 
   4   5  -7   33.37    3.89 
   4   5  -6   82.19    5.71 
   4   5  -5   26.95    3.26 
   4   5  -4   56.21    4.48 
   4   5  -3  103.78    5.69 
  -4  -5   1   53.97    4.65 
  -4  -5   0   66.91    4.89 
  -4  -5  -1    0.15    0.88 
  -4  -5  -2   27.37    3.15 
  -4  -5  -3   50.03    4.18 
  -4  -5  -4    0.44    0.88 
  -4  -5  -5   30.69    3.32 
  -4  -5  -6   36.24    3.88 
  -4  -5  -7    0.78    1.17 
  -4  -5  -8   65.88    5.31 
  -4  -5  -9   28.10    3.63 
  -4  -5 -10    0.78    1.22 
  -4  -5 -11   59.31    5.63 
  -4  -5 -12   21.18    3.64 
  -4  -5 -13    5.50    2.31 
  -4  -5 -14   21.71    4.11 
  -4  -5 -15    4.86    2.18 
   4   6 -15    7.03    2.68 
   4   6 -14    4.88    1.96 
   4   6 -13   28.58    4.12 
   4   6 -12    8.24    2.57 
   4   6 -11   29.47    4.28 
   4   6 -10   44.69    5.05 
   4   6  -9    0.91    1.54 
   4   6  -8   34.15    4.05 
   4   6  -7   54.42    4.92 
   4   6  -6    0.59    1.24 
   4   6  -5   55.33    4.68 
   4   6  -4   57.67    4.70 
   4   6  -3    5.25    1.76 
  -4  -6   2   76.38    5.71 
  -4  -6   1   42.53    4.18 
  -4  -6   0    0.39    0.94 
  -4  -6  -1   56.72    4.50 
  -4  -6  -2   34.37    3.45 
  -4  -6  -4   86.19    5.64 
  -4  -6  -5   22.65    3.06 
  -4  -6  -6    4.50    1.58 
  -4  -6  -7   78.39    5.85 
  -4  -6  -8    9.78    2.20 
  -4  -6  -9   25.41    3.73 
  -4  -6 -10   36.06    4.61 
  -4  -6 -11    1.99    1.72 
  -4  -6 -12   30.14    4.23 
  -4  -6 -13   21.92    4.00 
  -4  -6 -14    0.91    2.00 
   4   7 -14   10.34    3.08 
   4   7 -13    1.92    1.71 
   4   7 -12   24.59    3.78 
   4   7 -11   26.65    3.96 
   4   7 -10   12.17    2.85 
   4   7  -9   54.12    5.36 
   4   7  -8   24.93    3.34 
   4   7  -7   22.10    3.31 
   4   7  -6   19.41    3.05 
   4   7  -5   20.27    2.92 
   4   7  -4    3.31    1.55 
  -4  -7   3   46.73    4.73 
  -4  -7   2   13.73    2.57 
  -4  -7   1    0.48    1.35 
  -4  -7   0   39.35    3.96 
  -4  -7  -1   12.98    2.43 
  -4  -7  -2   30.98    3.44 
  -4  -7  -3   48.52    4.23 
  -4  -7  -4    4.67    1.69 
  -4  -7  -5   45.05    4.30 
  -4  -7  -6   32.69    3.76 
  -4  -7  -7    1.52    1.53 
  -4  -7  -8   37.67    4.33 
  -4  -7  -9   19.91    3.33 
  -4  -7 -10    0.49    1.45 
  -4  -7 -11   10.01    2.53 
  -4  -7 -12   18.39    3.61 
  -4  -7 -13    2.42    2.11 
  -4  -7 -14    9.80    2.68 
   4   8  -8    7.09    2.00 
   4   8  -7   28.78    3.64 
   4   8  -6   -0.02    1.17 
   4   8  -5   11.80    2.42 
  -4  -8   4   50.30    5.14 
  -4  -8   3    3.98    1.96 
  -4  -8   2   21.00    3.13 
  -4  -8   1   21.84    3.07 
  -4  -8   0    1.26    1.22 
  -4  -8  -1   81.53    5.51 
  -4  -8  -2   26.58    3.17 
  -4  -8  -3    1.15    1.33 
  -4  -8  -4   57.86    4.84 
  -4  -8  -5   19.36    2.97 
  -4  -8  -7   33.12    3.97 
  -4  -8  -8   10.29    2.79 
  -4  -8  -9    8.01    2.69 
  -4  -8 -10   23.73    3.82 
  -4  -8 -11    3.15    2.36 
  -4  -8 -12    4.92    2.58 
  -4  -8 -13    9.00    2.68 
  -4  -9  -1    3.74    1.69 
  -4  -9  -2   20.76    3.00 
  -4  -9  -3   33.07    3.71 
  -4  -9  -4    7.20    1.93 
  -4  -9  -5   27.85    3.72 
  -4  -9  -6   17.87    3.07 
  -4  -9  -7    4.58    1.87 
  -4  -9  -8    7.27    2.42 
  -4  -9  -9   14.87    3.13 
  -4  -9 -10   -0.31    1.87 
  -4  -9 -11    9.91    3.03 
  -4  -9 -12   17.37    3.30 
   5  -6 -15    4.69    2.65 
   5  -6 -14   31.83    5.15 
   5  -6 -13    4.29    2.52 
   5  -6 -12   39.85    5.35 
   5  -6 -11   14.78    3.17 
   5  -6 -10    6.51    2.14 
   5  -6  -9   57.61    5.09 
   5  -6  -8    0.52    1.17 
   5  -5 -16   25.55    4.30 
   5  -5 -15    8.69    3.05 
   5  -5 -14    7.55    3.24 
   5  -5 -13   48.44    5.94 
   5  -5 -12    7.63    2.65 
   5  -5 -11   22.23    3.83 
   5  -5 -10   49.32    5.06 
   5  -5  -9    1.27    1.42 
   5  -5  -8   48.72    4.51 
   5  -5  -7   26.19    3.31 
   5  -5  -6    0.26    1.13 
   5  -5  -5   22.61    2.61 
   5  -5  -4   30.56    2.88 
   5  -5  -3    0.05    0.81 
   5  -5  -2   75.96    3.74 
   5  -5  -1   71.49    3.40 
  -5   5   0    1.26    0.84 
   5  -4 -16    1.11    2.05 
   5  -4 -15   25.20    4.76 
   5  -4 -14   21.29    4.19 
   5  -4 -13   -0.23    1.91 
   5  -4 -12   30.53    4.55 
   5  -4 -11   18.92    3.52 
   5  -4 -10    0.53    1.49 
   5  -4  -9   53.43    5.00 
   5  -4  -8   26.86    3.57 
   5  -4  -7    2.84    1.30 
   5  -4  -6   37.26    3.85 
   5  -4  -5   43.48    3.61 
   5  -4  -4    0.89    0.93 
   5  -4  -3   55.78    3.73 
   5  -4  -2   76.59    4.20 
   5  -4  -1   16.92    1.92 
  -5   4   0   90.86    4.50 
  -5   4  -1   18.89    1.97 
  -5   4  -2   35.41    2.57 
  -5   4  -3  131.14    5.05 
  -5   4  -4    1.46    0.75 
  -5   4  -5   31.27    2.61 
  -5   4  -6   64.91    3.81 
  -5   4  -7    1.35    0.85 
  -5   4  -8   37.48    3.21 
  -5   4  -9   17.73    2.44 
  -5   4 -10    1.02    1.05 
  -5   4 -11   35.26    3.74 
   5  -3 -16   24.61    4.47 
   5  -3 -15    4.99    2.54 
   5  -3 -14    2.22    2.23 
   5  -3 -13   33.86    4.99 
   5  -3 -12    3.75    1.96 
   5  -3 -11   11.40    2.63 
   5  -3 -10   25.69    3.71 
   5  -3  -9    9.36    2.19 
   5  -3  -8   21.41    3.19 
   5  -3  -7   52.01    4.57 
   5  -3  -6    8.63    1.91 
   5  -3  -5   60.83    4.47 
   5  -3  -4   87.00    5.06 
   5  -3  -3    1.63    0.94 
   5  -3  -2   44.22    3.42 
  -5   3   0   13.39    2.11 
  -5   3  -1   86.60    4.61 
  -5   3  -2   45.55    3.16 
  -5   3  -3    9.29    1.54 
  -5   3  -4   56.02    3.58 
  -5   3  -5   17.55    2.10 
  -5   3  -6    4.89    1.23 
  -5   3  -7   43.32    3.45 
  -5   3  -8   17.40    2.37 
  -5   3  -9   -0.14    1.10 
  -5   3 -10   40.82    3.87 
  -5   3 -11    3.12    1.38 
  -5   3 -12   24.84    3.51 
  -5   3 -13   21.60    3.47 
  -5   3 -14    4.17    1.83 
  -5   3 -15   15.83    3.14 
  -5   3 -16   21.07    3.78 
   5  -2 -16    1.61    2.34 
   5  -2 -15   17.07    3.74 
   5  -2 -14   10.54    2.80 
   5  -2 -13    2.75    1.80 
   5  -2 -12   16.91    3.26 
   5  -2 -11    5.10    2.21 
   5  -2 -10    4.91    1.83 
   5  -2  -9   37.97    4.39 
   5  -2  -8   64.49    5.40 
   5  -2  -7    7.66    1.91 
   5  -2  -6   71.64    5.24 
   5  -2  -5   86.45    5.34 
   5  -2  -4   17.64    2.53 
   5  -2  -3  146.58    6.23 
   5  -2  -2   66.90    4.19 
   5  -2  -1   20.44    2.22 
  -5   2   0  110.33    5.58 
  -5   2  -1    6.08    1.55 
  -5   2  -2    7.95    1.59 
  -5   2  -3   45.27    3.41 
  -5   2  -4    3.80    1.19 
  -5   2  -5   42.44    3.52 
  -5   2  -6   60.77    4.03 
  -5   2  -7   14.08    2.10 
  -5   2  -8   62.17    4.54 
  -5   2  -9   56.33    4.44 
  -5   2 -10   10.08    2.24 
  -5   2 -11  100.09    6.49 
  -5   2 -12   53.43    4.95 
  -5   2 -13    0.05    1.59 
  -5   2 -14   26.66    3.94 
  -5   2 -15   11.51    2.77 
  -5   2 -16    9.28    2.75 
  -5   2 -17    7.28    3.29 
   5  -1 -16   19.05    4.01 
   5  -1 -15   14.74    3.66 
   5  -1 -14    0.52    1.56 
   5  -1 -13   37.24    5.06 
   5  -1 -12   41.73    4.98 
   5  -1 -11   29.65    4.27 
   5  -1 -10   81.74    6.63 
   5  -1  -9   93.75    6.78 
   5  -1  -8   32.73    4.00 
   5  -1  -7   84.30    5.85 
   5  -1  -6    9.37    2.02 
   5  -1  -5   31.11    3.26 
   5  -1  -4  120.22    6.16 
   5  -1  -3    6.41    1.51 
   5  -1  -2   21.04    2.36 
   5  -1  -1   64.18    3.92 
  -5   1   0    9.20    1.83 
  -5   1  -1  110.82    5.68 
  -5   1  -2   59.26    4.08 
  -5   1  -3    3.27    1.20 
  -5   1  -4  163.45    6.68 
  -5   1  -5   92.35    5.09 
  -5   1  -6   -0.16    0.87 
  -5   1  -7   78.66    5.05 
  -5   1  -8   43.38    4.02 
  -5   1  -9   15.45    2.68 
  -5   1 -10   46.97    4.48 
  -5   1 -11   14.39    2.63 
  -5   1 -13   36.63    4.43 
  -5   1 -14    3.50    1.72 
  -5   1 -15    6.06    2.01 
  -5   1 -16   18.52    3.57 
  -5   1 -17    1.64    2.86 
   5   0 -16    9.57    3.14 
   5   0 -15    6.18    2.61 
   5   0 -14   36.94    5.20 
   5   0 -13    6.04    2.50 
   5   0 -12   40.45    5.14 
   5   0 -11   49.71    5.33 
   5   0 -10    0.71    1.36 
   5   0  -9   52.81    5.28 
   5   0  -8   57.13    5.11 
   5   0  -7    4.15    1.39 
   5   0  -6   40.92    3.98 
   5   0  -5   53.94    4.50 
   5   0  -4    1.89    1.22 
   5   0  -3   88.33    5.05 
   5   0  -2   18.74    2.37 
   5   0  -1    0.88    0.90 
  -5   0   0  173.69    7.59 
  -5   0  -1   81.71    5.08 
  -5   0  -2    6.91    1.57 
  -5   0  -3  186.26    7.56 
  -5   0  -4   33.28    3.17 
  -5   0  -5   29.42    3.07 
  -5   0  -6   69.25    4.70 
  -5   0  -7   12.49    2.22 
  -5   0  -8   32.76    3.52 
  -5   0  -9   53.65    4.59 
  -5   0 -10   -0.01    1.29 
  -5   0 -11    7.00    2.24 
  -5   0 -12   14.86    3.09 
  -5   0 -13    0.13    1.00 
  -5   0 -14    9.07    2.51 
  -5   0 -15   20.64    3.86 
  -5   0 -16    0.56    1.88 
   5   1 -16   14.91    3.79 
   5   1 -15   25.63    4.52 
   5   1 -14    6.63    2.50 
   5   1 -13   27.80    4.34 
   5   1 -12   24.32    4.13 
   5   1 -11    2.79    2.01 
   5   1 -10   56.29    5.70 
   5   1  -9   13.39    2.79 
   5   1  -8    9.00    2.21 
   5   1  -7   56.66    4.93 
   5   1  -6    4.91    1.72 
   5   1  -5    4.05    1.47 
   5   1  -4  108.69    6.08 
   5   1  -3   13.83    2.30 
   5   1  -2   16.69    2.26 
   5   1  -1  101.82    5.34 
  -5  -1   0   12.71    2.28 
  -5  -1  -1   99.60    5.82 
  -5  -1  -2   85.02    5.21 
  -5  -1  -3    6.46    1.57 
  -5  -1  -4  154.81    7.10 
  -5  -1  -5   40.45    3.80 
  -5  -1  -6    0.59    1.12 
  -5  -1  -7   35.20    3.73 
  -5  -1  -8   35.83    3.85 
  -5  -1  -9    9.91    2.30 
  -5  -1 -10   10.86    2.39 
  -5  -1 -11   35.47    4.29 
  -5  -1 -12    5.96    2.13 
  -5  -1 -13   14.96    2.96 
  -5  -1 -14    5.34    1.97 
  -5  -1 -15    0.53    1.76 
  -5  -1 -16   23.07    4.39 
   5   2 -16   12.65    3.55 
   5   2 -15   11.07    3.14 
   5   2 -14   23.15    4.24 
   5   2 -13    2.61    1.99 
   5   2 -12    5.37    2.41 
   5   2 -11   30.45    4.46 
   5   2 -10    8.82    2.62 
   5   2  -9    5.31    2.03 
   5   2  -8   37.53    4.25 
   5   2  -7    6.43    2.14 
   5   2  -6   21.81    3.15 
   5   2  -5   58.23    4.81 
   5   2  -4    2.31    1.17 
   5   2  -3   67.06    4.60 
   5   2  -2  107.27    5.96 
   5   2  -1    2.13    1.13 
  -5  -2   0  171.48    8.12 
  -5  -2  -1  117.73    6.48 
  -5  -2  -2    5.76    1.64 
  -5  -2  -3   53.00    4.33 
  -5  -2  -4   43.39    3.93 
  -5  -2  -5   17.53    2.63 
  -5  -2  -6   42.26    3.98 
  -5  -2  -7    2.92    1.51 
  -5  -2  -8    8.26    2.13 
  -5  -2  -9   38.66    4.21 
  -5  -2 -10    5.30    1.93 
  -5  -2 -11    1.88    1.81 
  -5  -2 -12   47.23    5.21 
  -5  -2 -13    4.34    1.90 
  -5  -2 -14   20.86    3.84 
  -5  -2 -15   26.18    4.25 
  -5  -2 -16    2.58    2.52 
   5   3 -15   20.59    4.16 
   5   3 -14    4.77    2.44 
   5   3 -13   12.63    3.10 
   5   3 -12   19.13    3.72 
   5   3 -11   -0.57    1.71 
   5   3 -10   24.56    3.93 
   5   3  -9   17.33    3.23 
   5   3  -8   12.08    2.71 
   5   3  -7  104.43    7.01 
   5   3  -6   82.55    6.02 
   5   3  -5    4.92    1.68 
   5   3  -4  181.88    8.41 
   5   3  -3   45.47    4.01 
   5   3  -2   60.00    4.64 
  -5  -3   1   73.20    5.51 
  -5  -3   0    4.81    1.68 
  -5  -3  -1  100.22    6.27 
  -5  -3  -2   46.11    4.10 
  -5  -3  -3    2.02    1.19 
  -5  -3  -4   12.11    2.19 
  -5  -3  -5   44.34    4.14 
  -5  -3  -6    5.13    1.80 
  -5  -3  -7   13.22    2.44 
  -5  -3  -8   47.34    4.51 
  -5  -3  -9    1.36    1.34 
  -5  -3 -10   36.66    4.38 
  -5  -3 -11   29.48    4.15 
  -5  -3 -12    0.49    1.25 
  -5  -3 -13   30.02    4.32 
  -5  -3 -14   13.12    3.15 
  -5  -3 -15    2.74    2.10 
   5   4 -15    2.21    2.39 
   5   4 -14   32.02    4.64 
   5   4 -13    6.16    2.15 
   5   4 -12   -0.27    1.22 
   5   4 -11   43.24    5.16 
   5   4 -10   11.07    2.93 
   5   4  -9   22.49    3.70 
   5   4  -8   36.41    4.40 
   5   4  -7   17.73    3.10 
   5   4  -6   76.48    5.93 
   5   4  -5   89.18    6.46 
   5   4  -4    9.50    2.12 
   5   4  -3  106.78    6.18 
   5   4  -2  102.77    6.23 
  -5  -4   1    5.74    1.89 
  -5  -4   0   65.92    5.18 
  -5  -4  -1   45.37    4.17 
  -5  -4  -2    0.04    0.84 
  -5  -4  -3   29.40    3.33 
  -5  -4  -4   32.56    3.48 
  -5  -4  -5    1.96    1.47 
  -5  -4  -6   43.19    4.34 
  -5  -4  -7   52.38    4.80 
  -5  -4  -8    0.88    1.24 
  -5  -4  -9   80.65    6.09 
  -5  -4 -10   18.75    3.27 
  -5  -4 -11   11.09    2.73 
  -5  -4 -12   50.61    5.60 
  -5  -4 -13   -0.42    1.80 
  -5  -4 -14    9.56    2.99 
   5   5 -15   14.17    3.77 
   5   5 -14    8.03    2.56 
   5   5 -13    9.64    2.68 
   5   5 -12   22.62    3.87 
   5   5 -11    6.63    2.46 
   5   5 -10   42.33    5.22 
   5   5  -9   53.53    5.52 
   5   5  -8    0.83    1.49 
   5   5  -7   86.71    6.52 
   5   5  -6   39.44    4.46 
   5   5  -5    5.39    1.83 
   5   5  -4   37.38    4.02 
   5   5  -3   30.40    3.51 
  -5  -5   2    4.25    1.73 
  -5  -5   1   87.55    6.30 
  -5  -5   0   21.35    3.13 
  -5  -5  -1    0.44    1.04 
  -5  -5  -2   59.45    4.87 
  -5  -5  -3    9.85    2.16 
  -5  -5  -5   69.96    5.57 
  -5  -5  -6    4.91    1.79 
  -5  -5  -7   13.74    2.74 
  -5  -5  -8   40.48    4.48 
  -5  -5  -9    5.00    1.80 
  -5  -5 -10   27.63    3.90 
  -5  -5 -11   30.33    4.30 
  -5  -5 -12    1.39    1.87 
  -5  -5 -13   17.60    3.54 
  -5  -5 -14   11.42    3.19 
   5   6 -14   22.61    4.27 
   5   6 -13    5.02    2.56 
   5   6 -12    2.15    1.59 
   5   6 -11   49.10    5.50 
   5   6 -10   21.92    3.71 
   5   6  -8   52.22    5.19 
   5   6  -7   33.70    4.47 
   5   6  -6   39.84    4.60 
   5   6  -5   27.30    3.60 
   5   6  -4    9.19    2.23 
  -5  -6   3    5.55    1.97 
  -5  -6   2   30.05    3.90 
  -5  -6   1    2.03    1.49 
  -5  -6   0    2.54    1.51 
  -5  -6  -1   77.66    5.73 
  -5  -6  -2    1.80    1.45 
  -5  -6  -3   30.65    3.67 
  -5  -6  -4   65.45    5.28 
  -5  -6  -5    2.17    1.32 
  -5  -6  -6   74.30    5.72 
  -5  -6  -7   24.96    3.63 
  -5  -6  -8    5.04    2.22 
  -5  -6  -9   34.68    4.27 
  -5  -6 -10    7.21    2.38 
  -5  -6 -11    5.39    2.13 
  -5  -6 -12    6.08    2.52 
  -5  -6 -13    8.01    2.67 
   5   7 -14    8.74    3.46 
   5   7 -13   18.59    3.78 
   5   7 -12   23.14    3.84 
   5   7 -11    5.55    2.06 
   5   7 -10   24.18    3.87 
   5   7  -9   25.78    4.01 
   5   7  -8    1.88    1.74 
   5   7  -7    9.36    2.53 
   5   7  -6   51.39    5.10 
   5   7  -5    0.64    1.38 
  -5  -7   3   20.70    3.44 
  -5  -7   2    5.47    2.09 
  -5  -7   1   44.54    4.62 
  -5  -7   0   30.22    3.81 
  -5  -7  -1    0.96    1.45 
  -5  -7  -2   74.47    5.71 
  -5  -7  -3   12.81    2.38 
  -5  -7  -5   60.20    5.25 
  -5  -7  -6   16.36    2.93 
  -5  -7  -7   20.46    3.30 
  -5  -7  -8   24.12    3.62 
  -5  -7  -9    7.82    2.64 
  -5  -7 -10    5.75    2.54 
  -5  -7 -11    6.32    2.53 
  -5  -7 -12    3.09    2.74 
   5   8 -10   17.78    3.36 
   5   8  -9    0.70    1.52 
   5   8  -7    5.01    1.95 
   5   8  -6    1.13    1.42 
  -5  -8   4   12.68    2.96 
  -5  -8   3   10.57    2.65 
  -5  -8   2   80.09    6.49 
  -5  -8   1   27.85    3.78 
  -5  -8   0   27.00    3.63 
  -5  -8  -1   39.99    4.24 
  -5  -8  -2    4.80    1.68 
  -5  -8  -3   42.52    4.45 
  -5  -8  -4   35.32    4.22 
  -5  -8  -5    4.83    2.06 
  -5  -8  -6   18.33    3.49 
  -5  -8  -7   13.77    2.93 
  -5  -8  -8    0.33    1.47 
  -5  -8  -9   16.90    3.35 
  -5  -8 -10   23.04    3.98 
  -5  -8 -11    1.66    2.03 
  -5  -8 -12   20.11    3.52 
  -5  -9   2    1.63    2.02 
  -5  -9   1   34.82    4.38 
  -5  -9   0   18.75    3.27 
  -5  -9  -1    2.15    1.47 
  -5  -9  -2   38.43    4.31 
  -5  -9  -3   13.42    2.65 
  -5  -9  -4    1.78    1.61 
  -5  -9  -5   20.40    3.42 
  -5  -9  -6    8.63    2.71 
  -5  -9  -7    3.74    1.83 
  -5  -9  -8   14.63    3.32 
  -5  -9  -9   11.78    3.31 
  -5  -9 -10    4.59    2.48 
   6  -5 -15    0.08    1.79 
   6  -5 -14   26.71    4.89 
   6  -5 -13    8.24    2.87 
   6  -5 -12    0.11    1.95 
   6  -5 -11   32.08    4.61 
   6  -5 -10    9.28    2.49 
   6  -5  -9    1.93    1.61 
   6  -5  -8   31.22    3.83 
   6  -5  -7   17.89    2.80 
   6  -5  -6    0.18    0.95 
   6  -5  -5   64.79    4.77 
   6  -5  -4   33.07    3.26 
   6  -5  -3   46.25    3.70 
   6  -4 -15   25.63    4.68 
   6  -4 -14    0.77    2.32 
   6  -4 -13    6.29    2.38 
   6  -4 -12   22.58    4.12 
   6  -4 -11    5.83    2.36 
   6  -4 -10   17.90    3.39 
   6  -4  -9    5.47    1.99 
   6  -4  -8    2.51    1.67 
   6  -4  -7   46.77    4.55 
   6  -4  -6   74.34    5.34 
   6  -4  -5    3.99    1.56 
   6  -4  -4   76.51    4.96 
   6  -4  -2   30.20    2.82 
   6  -4  -1   98.93    4.98 
  -6   4   0   33.93    3.17 
  -6   4  -1   28.71    2.79 
  -6   4  -2   61.06    4.03 
  -6   4  -3    5.21    1.23 
  -6   4  -4    4.17    1.32 
  -6   4  -5   34.11    3.01 
  -6   4  -6    1.50    1.03 
  -6   4  -7    8.08    1.70 
   6  -3 -15    0.16    2.18 
   6  -3 -14   26.06    4.60 
   6  -3 -13    7.78    2.64 
   6  -3 -12   -0.35    1.82 
   6  -3 -11   37.91    4.85 
   6  -3 -10   22.79    3.93 
   6  -3  -9    3.57    1.61 
   6  -3  -8   74.99    6.03 
   6  -3  -7   55.48    4.92 
   6  -3  -6   11.91    2.43 
   6  -3  -5   75.31    5.39 
   6  -3  -4   26.23    3.03 
   6  -3  -3   16.06    2.52 
   6  -3  -2  132.94    6.00 
   6  -3  -1    4.88    1.37 
  -6   3   0   38.07    3.60 
  -6   3  -1   44.29    3.75 
  -6   3  -2    2.29    1.08 
  -6   3  -3   31.33    2.98 
  -6   3  -4   27.00    2.74 
  -6   3  -5    1.71    1.17 
  -6   3  -6   30.50    3.05 
  -6   3  -7   44.10    3.83 
  -6   3  -8   11.01    2.08 
  -6   3  -9   27.91    3.34 
  -6   3 -10   49.23    4.49 
  -6   3 -12   28.29    3.84 
  -6   3 -13   25.48    3.68 
  -6   3 -14    2.62    1.57 
   6  -2 -15   13.21    3.72 
   6  -2 -14   10.84    3.47 
   6  -2 -13    5.01    2.17 
   6  -2 -12   32.11    4.77 
   6  -2 -11   26.25    4.39 
   6  -2 -10   17.03    3.45 
   6  -2  -9   41.48    4.78 
   6  -2  -8   33.24    4.05 
   6  -2  -7   58.89    5.20 
   6  -2  -6  100.65    6.49 
   6  -2  -5    2.81    1.43 
   6  -2  -4   25.33    3.12 
   6  -2  -3  100.82    6.06 
   6  -2  -2    0.52    0.95 
   6  -2  -1   15.94    2.24 
  -6   2   0   75.40    5.13 
  -6   2  -1    0.16    0.95 
  -6   2  -2   50.21    4.01 
  -6   2  -3   43.66    3.61 
  -6   2  -4    8.80    1.72 
  -6   2  -5   81.18    5.17 
  -6   2  -6   32.32    3.40 
  -6   2  -7    0.08    1.10 
  -6   2  -8   81.03    5.39 
  -6   2  -9   56.30    4.82 
  -6   2 -10   16.94    2.78 
  -6   2 -11   36.95    4.28 
  -6   2 -12   13.50    2.85 
  -6   2 -13   13.63    2.93 
  -6   2 -14   16.13    3.24 
  -6   2 -15    0.36    1.32 
  -6   2 -16    7.64    2.96 
   6  -1 -15    4.83    2.56 
   6  -1 -14   16.62    3.93 
   6  -1 -13   38.07    5.46 
   6  -1 -12    8.30    2.86 
   6  -1 -11   47.09    5.55 
   6  -1 -10   57.47    5.88 
   6  -1  -9   -0.17    1.13 
   6  -1  -8   75.73    6.20 
   6  -1  -7   47.19    4.70 
   6  -1  -6    6.65    1.92 
   6  -1  -5   52.18    4.67 
   6  -1  -4   17.68    2.55 
   6  -1  -3   21.76    2.85 
   6  -1  -2   77.33    4.99 
   6  -1  -1   10.88    2.04 
  -6   1   0    3.98    1.55 
  -6   1  -1  116.40    6.54 
  -6   1  -2   26.57    3.11 
  -6   1  -3   26.35    3.09 
  -6   1  -4  127.98    6.58 
  -6   1  -5   13.84    2.36 
  -6   1  -6   54.07    4.63 
  -6   1  -7   71.80    5.34 
  -6   1  -8    1.59    1.33 
  -6   1  -9   35.47    4.03 
  -6   1 -10   12.91    2.69 
  -6   1 -11    0.50    1.46 
  -6   1 -12   21.91    3.43 
  -6   1 -13   17.04    3.07 
  -6   1 -14    2.33    1.68 
  -6   1 -15    6.51    2.21 
  -6   1 -16    9.53    3.31 
   6   0 -15   25.40    4.91 
   6   0 -14   27.59    4.91 
   6   0 -13    3.14    2.22 
   6   0 -12   27.53    4.38 
   6   0 -11   20.31    3.85 
   6   0 -10   10.93    2.74 
   6   0  -9   78.17    6.50 
   6   0  -8    1.92    1.42 
   6   0  -7    6.50    2.03 
   6   0  -6   49.10    4.75 
   6   0  -5    4.05    1.44 
   6   0  -4   11.25    2.17 
   6   0  -3   46.35    4.00 
   6   0  -2    6.97    1.76 
   6   0  -1   37.53    3.60 
  -6   0   0   71.13    5.37 
  -6   0  -1   12.99    2.44 
  -6   0  -2   65.84    4.92 
  -6   0  -3   58.48    4.68 
  -6   0  -4   -0.26    1.01 
  -6   0  -5   67.78    4.96 
  -6   0  -6   43.95    4.08 
  -6   0  -7    8.47    2.07 
  -6   0  -8   32.94    3.72 
  -6   0  -9   16.31    2.72 
  -6   0 -10   10.78    2.61 
  -6   0 -11   12.66    2.86 
  -6   0 -12   15.92    3.14 
  -6   0 -13    2.12    1.40 
  -6   0 -14   21.07    3.66 
  -6   0 -15    3.23    1.94 
   6   1 -14    7.28    2.66 
   6   1 -13   29.55    4.95 
   6   1 -12    0.56    1.71 
   6   1 -11    2.91    1.72 
   6   1 -10   69.57    6.34 
   6   1  -9    0.50    1.45 
   6   1  -8   12.80    2.80 
   6   1  -7   67.63    5.99 
   6   1  -6    0.86    1.42 
   6   1  -5   76.22    5.83 
   6   1  -4   54.42    5.00 
   6   1  -3    0.58    1.07 
   6   1  -2  110.53    6.32 
  -6  -1   0    2.06    1.61 
  -6  -1  -1   81.41    5.80 
  -6  -1  -2   34.40    3.69 
  -6  -1  -3   19.25    2.88 
  -6  -1  -4   57.92    4.78 
  -6  -1  -5   36.30    3.87 
  -6  -1  -6   15.53    2.66 
  -6  -1  -7   39.29    4.11 
  -6  -1  -8    4.96    1.78 
  -6  -1  -9   12.89    2.70 
  -6  -1 -10   39.97    4.54 
  -6  -1 -11   -0.13    1.12 
  -6  -1 -12    9.72    2.57 
  -6  -1 -13   26.52    4.02 
  -6  -1 -14    2.66    1.65 
  -6  -1 -15   12.92    3.32 
   6   2 -15   18.81    4.61 
   6   2 -14   20.92    4.07 
   6   2 -12   30.69    4.66 
   6   2 -11   16.70    3.56 
   6   2 -10    3.07    2.11 
   6   2  -9   52.11    5.56 
   6   2  -8   17.33    3.60 
   6   2  -7    0.46    1.38 
   6   2  -6   79.22    6.20 
   6   2  -5   16.94    2.96 
   6   2  -4   33.87    3.72 
   6   2  -3  110.16    6.60 
   6   2  -2   24.61    3.14 
  -6  -2   1   74.02    5.97 
  -6  -2   0  103.39    6.85 
  -6  -2  -1    0.24    1.29 
  -6  -2  -2   49.93    4.60 
  -6  -2  -3   65.98    5.33 
  -6  -2  -4   -0.47    1.22 
  -6  -2  -5   29.63    3.61 
  -6  -2  -6   34.32    3.96 
  -6  -2  -7    1.24    1.29 
  -6  -2  -8   36.97    4.20 
  -6  -2  -9   43.30    4.65 
  -6  -2 -10    0.89    1.50 
  -6  -2 -11   48.37    5.34 
  -6  -2 -12   18.15    3.34 
  -6  -2 -13   10.53    2.94 
  -6  -2 -14   19.50    3.71 
  -6  -2 -15    6.80    3.09 
   6   3 -14    1.91    1.99 
   6   3 -13   41.11    5.48 
   6   3 -12    2.44    1.74 
   6   3 -11    8.32    2.84 
   6   3 -10   41.46    5.18 
   6   3  -9    1.22    1.79 
   6   3  -8   40.88    4.96 
   6   3  -7   47.27    5.02 
   6   3  -6    2.85    1.61 
   6   3  -5   82.98    6.18 
   6   3  -4   43.87    4.47 
   6   3  -3    0.09    1.20 
   6   3  -2   72.37    5.61 
  -6  -3   1   59.70    5.47 
  -6  -3   0   23.20    3.42 
  -6  -3  -1   46.87    4.56 
  -6  -3  -2   39.96    4.22 
  -6  -3  -3    9.72    2.34 
  -6  -3  -4   29.32    3.69 
  -6  -3  -5   28.61    3.59 
  -6  -3  -6    3.48    1.68 
  -6  -3  -7   33.92    4.15 
  -6  -3  -8   18.45    3.21 
  -6  -3  -9    5.22    2.11 
  -6  -3 -10   33.51    4.45 
  -6  -3 -11    5.88    2.04 
  -6  -3 -12   10.54    2.68 
  -6  -3 -13   37.96    5.05 
  -6  -3 -14   -0.04    2.28 
   6   4 -14   18.17    4.11 
   6   4 -13    1.81    2.09 
   6   4 -12   14.42    3.41 
   6   4 -10   -0.51    1.90 
   6   4  -9   53.25    5.85 
   6   4  -8   23.46    3.83 
   6   4  -7    0.88    1.58 
   6   4  -6   51.91    5.32 
   6   4  -5   20.51    3.37 
   6   4  -4    7.03    2.17 
   6   4  -3   36.13    4.09 
  -6  -4   2   63.11    5.88 
  -6  -4   1    0.37    1.64 
  -6  -4   0   18.66    3.27 
  -6  -4  -1   42.45    4.45 
  -6  -4  -2    0.16    1.42 
  -6  -4  -3   68.21    5.46 
  -6  -4  -4    6.88    2.05 
  -6  -4  -5   14.92    2.68 
  -6  -4  -6   69.57    5.69 
  -6  -4  -7    2.18    1.44 
  -6  -4  -8   49.62    5.13 
  -6  -4  -9   25.80    3.73 
  -6  -4 -10    2.49    2.07 
  -6  -4 -11   32.80    4.58 
  -6  -4 -12    9.79    3.14 
  -6  -4 -13    3.27    2.25 
   6   5 -14   -0.73    2.62 
   6   5 -13   42.73    5.87 
   6   5 -12   18.02    3.71 
   6   5 -11    7.55    2.40 
   6   5 -10   54.10    5.76 
   6   5  -9   20.37    3.59 
   6   5  -8   14.86    3.27 
   6   5  -7   43.62    5.24 
   6   5  -6   12.58    3.02 
   6   5  -5   14.89    3.02 
   6   5  -4   50.02    5.09 
  -6  -5   2   16.37    3.28 
  -6  -5   1   43.92    4.95 
  -6  -5   0    0.33    1.45 
  -6  -5  -1   44.71    4.78 
  -6  -5  -2   98.53    6.77 
  -6  -5  -3   -0.60    0.92 
  -6  -5  -4   64.50    5.41 
  -6  -5  -5   30.32    3.94 
  -6  -5  -6    3.52    1.63 
  -6  -5  -7   76.14    6.37 
  -6  -5  -8    9.66    2.43 
  -6  -5  -9    6.62    2.30 
  -6  -5 -10   31.22    4.41 
  -6  -5 -11    5.81    2.38 
  -6  -5 -12    7.07    2.78 
  -6  -5 -13    2.91    2.06 
   6   6 -13    1.88    2.73 
   6   6 -12   22.07    3.90 
   6   6 -11   22.78    4.03 
   6   6 -10    0.80    1.43 
   6   6  -9   24.54    4.15 
   6   6  -8   29.75    4.28 
   6   6  -7   10.39    2.77 
   6   6  -6   16.40    3.21 
   6   6  -5   35.44    4.55 
   6   6  -4    4.51    2.19 
  -6  -6   3   33.98    4.74 
  -6  -6   2   28.39    4.18 
  -6  -6   1    9.95    2.61 
  -6  -6   0   87.38    6.62 
  -6  -6  -1   21.14    3.35 
  -6  -6  -2   14.50    2.82 
  -6  -6  -3   65.64    5.77 
  -6  -6  -4    5.93    2.02 
  -6  -6  -5   24.48    3.62 
  -6  -6  -6   49.46    5.08 
  -6  -6  -7    0.60    1.52 
  -6  -6  -8   14.81    3.09 
  -6  -6  -9   10.04    2.56 
  -6  -6 -10   -0.16    1.39 
  -6  -6 -11   13.56    3.50 
  -6  -6 -12    8.25    2.77 
   6   7 -12   10.28    3.04 
   6   7 -11    9.17    2.66 
   6   7 -10   16.92    3.44 
   6   7  -9   10.48    2.52 
   6   7  -8    2.06    1.63 
   6   7  -7   31.53    4.36 
   6   7  -6   11.98    2.81 
   6   7  -5    2.43    1.84 
  -6  -7   4   47.81    5.80 
  -6  -7   3    7.38    2.95 
  -6  -7   2   10.37    2.90 
  -6  -7   1   47.88    5.20 
  -6  -7   0    8.06    2.48 
  -6  -7  -1   45.15    4.88 
  -6  -7  -2   25.86    3.58 
  -6  -7  -3    0.34    1.11 
  -6  -7  -4   26.85    3.72 
  -6  -7  -5   10.57    2.51 
  -6  -7  -6   -0.87    1.72 
  -6  -7  -7   19.47    3.50 
  -6  -7  -8    9.55    2.82 
  -6  -7  -9    0.27    1.81 
  -6  -7 -10    4.67    2.23 
  -6  -7 -11   18.67    3.71 
   6   8 -11   12.99    3.49 
   6   8 -10    2.44    1.89 
   6   8  -9   -0.17    1.39 
   6   8  -8   14.77    2.99 
   6   8  -7    3.74    1.80 
  -6  -8   5   69.20    7.18 
  -6  -8   4    0.38    1.89 
  -6  -8   3   41.34    5.27 
  -6  -8   2   41.23    5.08 
  -6  -8   1    4.12    2.08 
  -6  -8   0   48.84    5.21 
  -6  -8  -1   17.19    3.27 
  -6  -8  -2    2.34    2.02 
  -6  -8  -3   27.21    3.92 
  -6  -8  -4   12.52    2.81 
  -6  -8  -5    2.24    1.62 
  -6  -8  -6   13.20    2.98 
  -6  -8  -7   15.09    3.23 
  -6  -8  -8    3.74    2.22 
  -6  -8  -9   21.43    4.11 
  -6  -8 -10   10.50    2.83 
  -6  -9   5    0.93    2.21 
  -6  -9   4   48.66    5.74 
  -6  -9   3    7.70    2.56 
  -6  -9   2   17.06    3.25 
  -6  -9   1   40.71    4.87 
  -6  -9   0    3.66    2.15 
  -6  -9  -1   17.80    3.39 
  -6  -9  -2   10.74    2.77 
  -6  -9  -3    5.25    2.14 
  -6  -9  -4   16.14    3.04 
  -6  -9  -5   22.58    3.77 
  -6  -9  -6    1.89    1.89 
  -6  -9  -7   10.28    3.03 
  -6  -9  -8   17.31    3.34 
  -6  -9  -9    1.29    1.52 
   7  -5 -14   21.15    4.09 
   7  -5 -13   -1.55    1.89 
   7  -5 -12   11.80    3.23 
   7  -5 -11   12.02    3.07 
   7  -5 -10    4.80    2.56 
   7  -5  -9   31.84    4.33 
   7  -5  -8   14.72    2.85 
   7  -5  -7    1.23    1.53 
   7  -4 -14    0.87    1.93 
   7  -4 -13   16.66    4.05 
   7  -4 -12    9.86    2.98 
   7  -4 -11    1.19    1.98 
   7  -4 -10   54.49    5.89 
   7  -4  -9   17.13    3.33 
   7  -4  -8    1.36    1.61 
   7  -4  -7   66.64    5.85 
   7  -4  -6   27.89    3.71 
   7  -4  -5   19.59    2.97 
   7  -4  -4   82.01    5.73 
   7  -4  -3   10.25    2.00 
   7  -4  -2   -0.38    0.83 
  -7   4   1   37.30    3.99 
  -7   4   0    2.77    1.51 
  -7   4  -1   17.92    2.57 
  -7   4  -2   49.50    4.05 
  -7   4  -3    0.92    1.00 
   7  -3 -14   20.40    4.62 
   7  -3 -13    8.96    2.85 
   7  -3 -12   11.08    3.17 
   7  -3 -11   55.27    6.29 
   7  -3 -10    5.60    2.50 
   7  -3  -9   22.10    3.87 
   7  -3  -8   47.59    5.13 
   7  -3  -7    1.62    1.67 
   7  -3  -6   46.74    4.75 
   7  -3  -5   46.59    4.56 
   7  -3  -4    0.71    1.12 
   7  -3  -3   39.93    3.77 
   7  -3  -2   59.85    4.59 
  -7   3   1   15.79    2.71 
  -7   3   0   28.54    3.35 
  -7   3  -1   47.06    4.15 
  -7   3  -2    4.41    1.48 
  -7   3  -3   54.63    4.42 
  -7   3  -4   42.95    3.86 
  -7   3  -5   10.58    2.07 
  -7   3  -6   79.89    5.44 
  -7   3  -7   13.26    2.37 
  -7   3  -8   12.70    2.29 
  -7   3  -9   49.01    4.60 
  -7   3 -10    7.28    2.10 
  -7   3 -11   18.65    3.16 
   7  -2 -14    1.98    2.32 
   7  -2 -13   27.63    4.80 
   7  -2 -12   34.33    5.14 
   7  -2 -11    0.87    2.05 
   7  -2 -10   23.32    4.06 
   7  -2  -9   52.91    5.52 
   7  -2  -8   21.31    3.64 
   7  -2  -7   41.31    4.78 
   7  -2  -6   20.78    3.23 
   7  -2  -5   13.04    2.50 
   7  -2  -4   34.53    3.82 
   7  -2  -3   19.33    2.79 
   7  -2  -2    3.99    1.42 
  -7   2   1   89.24    6.43 
  -7   2   0    7.07    2.08 
  -7   2  -1   16.05    2.71 
  -7   2  -2   81.83    5.53 
  -7   2  -3   18.41    2.76 
  -7   2  -4   41.47    3.97 
  -7   2  -5   53.43    4.53 
  -7   2  -6    2.14    1.57 
  -7   2  -7   74.95    5.64 
  -7   2  -8   29.93    3.74 
  -7   2  -9    0.28    1.12 
  -7   2 -10   34.71    4.16 
  -7   2 -11    9.30    2.31 
  -7   2 -12   -0.30    1.21 
  -7   2 -13   12.75    2.76 
  -7   2 -14    7.56    2.29 
  -7   2 -15   -0.05    2.33 
   7  -1 -14   24.15    4.57 
   7  -1 -13   25.45    4.75 
   7  -1 -12   11.10    3.21 
   7  -1 -11   36.59    5.05 
   7  -1 -10   20.35    3.74 
   7  -1  -9   17.29    3.49 
   7  -1  -8   71.16    6.70 
   7  -1  -7    1.89    1.50 
   7  -1  -6   19.33    3.25 
   7  -1  -5   37.27    4.19 
   7  -1  -4    0.46    1.12 
   7  -1  -3   29.78    3.49 
   7  -1  -2   19.02    2.83 
  -7   1   1   11.04    2.84 
  -7   1   0   74.38    5.90 
  -7   1  -1   90.74    6.41 
  -7   1  -2    0.67    1.09 
  -7   1  -3   86.17    6.02 
  -7   1  -4   43.59    4.26 
  -7   1  -5    7.29    1.96 
  -7   1  -6   41.71    4.16 
  -7   1  -7   12.65    2.68 
  -7   1  -8   11.47    2.59 
  -7   1  -9    7.10    2.18 
  -7   1 -10    1.20    1.59 
  -7   1 -11    3.49    1.59 
  -7   1 -12   15.01    2.84 
  -7   1 -13    3.38    1.63 
  -7   1 -14    2.09    1.67 
  -7   1 -15   14.01    3.76 
   7   0 -14    0.92    1.87 
   7   0 -13   12.33    3.30 
   7   0 -12   18.27    3.92 
   7   0 -11    3.91    2.23 
   7   0 -10   21.64    4.04 
   7   0  -9   26.91    4.31 
   7   0  -8    0.73    1.55 
   7   0  -7   22.81    3.74 
   7   0  -6   45.28    4.93 
   7   0  -5    0.08    1.22 
   7   0  -4   70.80    5.76 
   7   0  -3   32.10    3.87 
   7   0  -2    2.51    1.25 
  -7   0   1   85.35    6.62 
  -7   0   0   19.20    3.18 
  -7   0  -1   10.52    2.46 
  -7   0  -2   71.85    5.68 
  -7   0  -3    7.55    2.06 
  -7   0  -4   28.74    3.68 
  -7   0  -5   34.48    3.89 
  -7   0  -6    3.77    1.75 
  -7   0  -7   28.70    3.68 
  -7   0  -8   22.92    3.61 
  -7   0  -9    2.48    1.59 
  -7   0 -10   13.37    2.93 
  -7   0 -11   33.75    4.48 
  -7   0 -12    1.57    1.48 
  -7   0 -13   11.96    2.83 
  -7   0 -14   17.96    3.58 
   7   1 -14   24.30    4.66 
   7   1 -13   15.70    3.94 
   7   1 -12    5.31    2.48 
   7   1 -11   22.00    4.19 
   7   1 -10    9.55    3.25 
   7   1  -9    1.45    1.85 
   7   1  -8   28.99    4.28 
   7   1  -7    5.11    2.16 
   7   1  -6    2.71    1.72 
   7   1  -5  100.14    7.07 
   7   1  -4   11.95    2.59 
   7   1  -3   49.65    4.68 
   7   1  -2   93.40    6.53 
  -7  -1   1    1.17    1.76 
  -7  -1   0  128.45    8.02 
  -7  -1  -1   49.82    5.13 
  -7  -1  -2   -0.43    1.27 
  -7  -1  -3   44.88    4.69 
  -7  -1  -4   38.78    4.30 
  -7  -1  -5    1.02    1.25 
  -7  -1  -6   25.67    3.70 
  -7  -1  -7   31.39    4.15 
  -7  -1  -8    0.10    1.36 
  -7  -1  -9   26.65    3.91 
  -7  -1 -10   24.52    3.70 
  -7  -1 -11    2.46    1.42 
  -7  -1 -12   34.92    4.72 
  -7  -1 -13    9.76    2.62 
  -7  -1 -14    8.81    2.90 
   7   2 -13    3.89    2.50 
   7   2 -12   31.18    5.01 
   7   2 -11    1.36    1.84 
   7   2 -10    9.06    2.69 
   7   2  -9   34.12    4.91 
   7   2  -8    1.89    1.93 
   7   2  -7   41.79    4.77 
   7   2  -6   61.43    6.28 
   7   2  -5    2.58    1.65 
   7   2  -4   59.07    5.38 
   7   2  -3   51.81    5.06 
  -7  -2   1   97.11    7.35 
  -7  -2   0  105.74    7.50 
  -7  -2  -1    9.81    2.40 
  -7  -2  -2   23.74    3.47 
  -7  -2  -3   27.50    3.83 
  -7  -2  -4   16.10    2.98 
  -7  -2  -5   29.20    3.89 
  -7  -2  -6    8.94    2.47 
  -7  -2  -7    2.99    1.78 
  -7  -2  -8   39.23    4.67 
  -7  -2  -9    4.42    2.11 
  -7  -2 -10   12.32    2.76 
  -7  -2 -11   39.05    4.78 
  -7  -2 -12    1.79    1.65 
  -7  -2 -13   21.18    3.99 
   7   3 -13   12.73    3.96 
   7   3 -12    1.01    1.83 
   7   3 -11   30.15    4.89 
   7   3 -10   25.66    4.43 
   7   3  -9   -0.13    1.77 
   7   3  -8   69.34    6.37 
   7   3  -7   58.74    6.28 
   7   3  -6    7.79    2.53 
   7   3  -5   80.10    6.60 
   7   3  -4   23.93    3.62 
   7   3  -3   24.52    3.70 
  -7  -3   2   33.28    4.66 
  -7  -3   1   15.84    3.30 
  -7  -3   0   18.68    3.45 
  -7  -3  -1   15.55    2.97 
  -7  -3  -2    2.87    1.63 
  -7  -3  -3   34.60    4.38 
  -7  -3  -4   57.41    5.64 
  -7  -3  -5    2.39    1.75 
  -7  -3  -6   17.76    3.29 
  -7  -3  -7   41.75    5.15 
  -7  -3  -8    0.38    1.16 
  -7  -3  -9   32.22    4.23 
  -7  -3 -10   17.62    3.35 
  -7  -3 -11   -0.23    1.46 
  -7  -3 -12   24.31    4.11 
  -7  -3 -13    2.30    2.37 
   7   4 -13    2.55    2.80 
   7   4 -12   27.74    4.84 
   7   4 -11   11.94    3.20 
   7   4 -10   21.81    4.05 
   7   4  -9   34.15    4.72 
   7   4  -8    9.04    2.81 
   7   4  -7   41.72    4.94 
   7   4  -6   25.93    4.25 
   7   4  -5    1.58    1.73 
   7   4  -4   36.70    4.62 
  -7  -4   2    1.42    1.65 
  -7  -4   1   25.54    4.00 
  -7  -4   0   25.07    3.96 
  -7  -4  -1    0.35    1.42 
  -7  -4  -2   36.36    4.43 
  -7  -4  -3   24.45    3.61 
  -7  -4  -4    1.20    1.46 
  -7  -4  -5   61.73    5.68 
  -7  -4  -6   17.82    3.32 
  -7  -4  -7    8.62    2.53 
  -7  -4  -8   55.70    5.75 
  -7  -4  -9    4.70    2.06 
  -7  -4 -10    3.74    2.09 
  -7  -4 -11   16.66    3.33 
  -7  -4 -12    6.36    2.84 
   7   5 -12    1.58    2.65 
   7   5 -11   26.57    4.39 
   7   5 -10   20.21    3.96 
   7   5  -9    0.95    1.81 
   7   5  -8   29.60    4.28 
   7   5  -7   27.18    4.31 
   7   5  -6    2.65    1.88 
   7   5  -5   17.96    3.46 
   7   5  -4   23.91    4.08 
  -7  -5   3   13.72    3.33 
  -7  -5   2   45.96    5.63 
  -7  -5   1    9.37    2.65 
  -7  -5   0    9.56    2.66 
  -7  -5  -1   65.66    6.03 
  -7  -5  -2    3.75    1.91 
  -7  -5  -3   13.85    3.01 
  -7  -5  -4   44.59    4.93 
  -7  -5  -5    3.60    1.73 
  -7  -5  -6    9.90    2.55 
  -7  -5  -7   23.28    3.71 
  -7  -5  -8    0.40    1.57 
  -7  -5  -9   17.47    3.47 
  -7  -5 -10   10.43    2.88 
  -7  -5 -11   -0.25    1.76 
   7   6 -11   10.57    3.50 
   7   6 -10    9.70    2.74 
   7   6  -9   14.76    3.29 
   7   6  -8   11.49    2.79 
   7   6  -7    7.22    2.50 
   7   6  -6   29.26    4.44 
   7   6  -5    3.76    2.01 
  -7  -6   4   13.85    3.59 
  -7  -6   3   52.97    6.41 
  -7  -6   2    2.36    2.34 
  -7  -6   1   14.05    3.44 
  -7  -6   0   34.96    4.72 
  -7  -6  -1   -0.23    1.75 
  -7  -6  -2   32.24    4.50 
  -7  -6  -3   28.27    4.13 
  -7  -6  -4    2.16    1.74 
  -7  -6  -5   32.80    4.46 
  -7  -6  -6   14.50    3.04 
  -7  -6  -7    0.42    2.02 
  -7  -6  -8   23.13    4.00 
  -7  -6  -9   13.85    3.59 
  -7  -6 -10    0.32    1.74 
   7   7 -10   17.40    3.91 
   7   7  -9    0.65    1.53 
   7   7  -8   13.09    3.08 
   7   7  -7   26.79    4.34 
   7   7  -6   -0.06    1.71 
  -7  -7   5   36.38    5.87 
  -7  -7   4   31.27    5.14 
  -7  -7   3    2.30    2.31 
  -7  -7   2   58.62    6.36 
  -7  -7   1   22.53    3.93 
  -7  -7   0    5.93    2.46 
  -7  -7  -1   63.00    6.26 
  -7  -7  -2    8.23    2.61 
  -7  -7  -3    8.38    2.53 
  -7  -7  -4   25.98    3.98 
  -7  -7  -5   12.55    3.05 
  -7  -7  -6   17.04    3.63 
  -7  -7  -7   20.00    4.06 
  -7  -7  -8    4.17    2.29 
  -7  -7  -9    7.85    2.47 
   7   8  -9   11.12    3.78 
   7   8  -8   12.67    2.93 
  -7  -8   6   56.97    7.18 
  -7  -8   5    5.68    3.58 
  -7  -8   4    6.69    2.87 
  -7  -8   3   51.93    6.17 
  -7  -8   2    7.59    2.44 
  -7  -8   1   17.55    3.46 
  -7  -8   0   28.61    4.22 
  -7  -8  -1    4.49    2.12 
  -7  -8  -2   24.68    4.00 
  -7  -8  -3   18.66    3.52 
  -7  -8  -4    4.63    2.25 
  -7  -8  -5   15.03    3.24 
  -7  -8  -6   15.36    3.57 
  -7  -8  -7   -0.68    2.20 
  -7  -8  -8   12.68    3.05 
  -7  -9   6    7.12    3.29 
  -7  -9   5   28.85    5.20 
  -7  -9   4    9.86    3.60 
  -7  -9   3    1.98    2.03 
  -7  -9   2   24.63    4.41 
  -7  -9   1    4.07    2.40 
  -7  -9   0    0.13    2.12 
  -7  -9  -1   13.99    3.17 
  -7  -9  -2   16.82    3.41 
  -7  -9  -3    0.85    2.03 
  -7  -9  -4   19.12    3.62 
  -7  -9  -5    9.22    2.71 
  -7  -9  -6    6.51    2.38 
   8  -4 -13   12.91    3.39 
   8  -4 -12    3.71    2.57 
   8  -4 -11   24.72    4.63 
   8  -4 -10   23.87    4.54 
   8  -4  -9    2.54    2.00 
   8  -4  -8   35.42    4.74 
   8  -4  -7   47.85    5.27 
   8  -4  -6    0.50    1.53 
   8  -4  -5   39.58    4.19 
   8  -4  -4   23.77    3.22 
   8  -4  -3    4.16    1.53 
  -8   4   2   39.04    4.72 
  -8   4   1   15.59    2.97 
   8  -3 -13    1.47    2.05 
   8  -3 -12   27.11    4.63 
   8  -3 -11   31.17    5.25 
   8  -3 -10    2.57    2.41 
   8  -3  -9   36.11    4.95 
   8  -3  -8   36.31    5.02 
   8  -3  -7   20.90    3.82 
   8  -3  -6   29.39    4.10 
   8  -3  -5   10.28    2.35 
   8  -3  -4   13.78    2.61 
   8  -3  -3   47.12    4.63 
  -8   3   1    3.66    1.95 
  -8   3   0   57.67    5.32 
  -8   3  -1    6.26    1.87 
  -8   3  -2   15.37    2.62 
  -8   3  -3   61.54    5.08 
  -8   3  -4    3.67    1.58 
  -8   3  -5   43.12    4.36 
  -8   3  -6   18.77    2.93 
  -8   3  -7    2.87    1.45 
  -8   3  -8   20.98    3.10 
   8  -2 -13   18.85    4.12 
   8  -2 -12   13.61    3.74 
   8  -2 -11   10.19    3.64 
   8  -2 -10   24.58    4.42 
   8  -2  -9    8.66    3.04 
   8  -2  -8   27.91    4.27 
   8  -2  -7   43.03    5.08 
   8  -2  -6    1.71    1.71 
   8  -2  -5   19.01    3.25 
   8  -2  -4   45.63    4.69 
   8  -2  -3    0.51    1.38 
  -8   2   1   30.21    4.34 
  -8   2   0    0.00    1.59 
  -8   2  -1   25.55    3.58 
  -8   2  -2   33.27    3.99 
  -8   2  -3   -0.05    1.18 
  -8   2  -4   54.25    4.91 
  -8   2  -5   23.83    3.45 
  -8   2  -6    6.54    1.92 
  -8   2  -7   36.20    4.24 
  -8   2  -8    7.69    2.08 
  -8   2  -9   16.12    2.91 
  -8   2 -10   23.02    3.56 
  -8   2 -11    6.88    1.94 
  -8   2 -12   10.50    2.43 
  -8   2 -13   12.48    2.97 
   8  -1 -13    1.22    2.34 
   8  -1 -12   35.96    5.89 
   8  -1 -11   22.72    4.82 
   8  -1 -10    1.77    1.93 
   8  -1  -9   38.53    5.52 
   8  -1  -8   20.34    3.78 
   8  -1  -7    2.79    1.83 
   8  -1  -6   26.15    4.21 
   8  -1  -5   14.44    2.89 
   8  -1  -4    8.33    2.31 
   8  -1  -3   60.79    5.49 
  -8   1   1   23.16    4.07 
  -8   1   0   80.26    6.66 
  -8   1  -1    0.65    1.35 
  -8   1  -2   58.20    5.33 
  -8   1  -3   52.82    5.18 
  -8   1  -4    3.44    1.94 
  -8   1  -5   30.76    3.94 
  -8   1  -6   35.43    4.23 
  -8   1  -7    0.11    1.49 
  -8   1  -8   34.58    4.33 
  -8   1  -9   16.46    3.03 
  -8   1 -10   -0.31    1.11 
  -8   1 -11   18.76    3.35 
  -8   1 -12   15.64    3.14 
  -8   1 -13    2.48    1.84 
   8   0 -13   16.76    3.94 
   8   0 -12   13.88    4.28 
   8   0 -11   14.18    3.74 
   8   0 -10   19.54    4.43 
   8   0  -9    1.21    1.74 
   8   0  -8    5.65    2.52 
   8   0  -7   44.14    5.42 
   8   0  -6    1.50    1.62 
   8   0  -5   15.62    3.13 
   8   0  -4   71.11    6.27 
   8   0  -3    3.43    1.50 
  -8   0   2   55.03    6.40 
  -8   0   1   44.34    5.39 
  -8   0   0    8.96    2.62 
  -8   0  -1  133.81    8.39 
  -8   0  -2   21.31    3.42 
  -8   0  -3    1.09    1.40 
  -8   0  -4   26.50    3.74 
  -8   0  -5    9.90    2.61 
  -8   0  -6    3.28    1.77 
  -8   0  -7   20.05    3.50 
  -8   0  -8   32.51    4.38 
  -8   0  -9    1.58    1.56 
  -8   0 -10   26.06    3.79 
  -8   0 -11   13.50    2.82 
  -8   0 -12    3.47    1.78 
  -8   0 -13   29.65    4.79 
   8   1 -12    4.79    2.49 
   8   1 -10    0.81    2.27 
   8   1  -9   21.25    3.96 
   8   1  -8   30.98    4.55 
   8   1  -7    1.52    1.80 
   8   1  -6   60.29    6.03 
   8   1  -5   42.83    4.88 
   8   1  -4    2.77    1.57 
   8   1  -3   82.99    6.84 
  -8  -1   2   38.95    5.30 
  -8  -1   1    3.55    2.16 
  -8  -1   0   41.25    5.20 
  -8  -1  -1   24.93    4.01 
  -8  -1  -2    7.47    2.61 
  -8  -1  -3   38.21    4.73 
  -8  -1  -4    9.76    2.62 
  -8  -1  -5   10.43    2.68 
  -8  -1  -6   35.51    4.62 
  -8  -1  -7    2.39    1.61 
  -8  -1  -8    6.57    2.21 
  -8  -1  -9   38.82    4.76 
  -8  -1 -10    0.39    1.16 
  -8  -1 -11   15.88    3.32 
  -8  -1 -12   28.51    4.61 
   8   2 -12    5.49    2.92 
   8   2 -11   -0.63    1.88 
   8   2 -10   49.32    6.43 
   8   2  -9   14.93    3.63 
   8   2  -8    7.73    2.81 
   8   2  -7   45.72    5.55 
   8   2  -6   13.89    3.16 
   8   2  -5   18.25    3.59 
   8   2  -4   45.36    5.17 
  -8  -2   2   17.32    4.12 
  -8  -2   1   42.83    5.45 
  -8  -2   0    0.45    2.07 
  -8  -2  -1   14.78    3.28 
  -8  -2  -2   33.66    4.49 
  -8  -2  -3    4.61    2.13 
  -8  -2  -4   28.87    4.28 
  -8  -2  -5   34.29    4.54 
  -8  -2  -6    0.98    1.30 
  -8  -2  -7   36.86    4.63 
  -8  -2  -8   33.62    4.56 
  -8  -2  -9    5.37    1.97 
  -8  -2 -10   26.77    4.24 
  -8  -2 -11   10.27    2.86 
  -8  -2 -12    2.33    2.39 
   8   3 -11   37.06    5.89 
   8   3 -10    4.99    2.31 
   8   3  -9   28.74    4.97 
   8   3  -8   24.35    4.28 
   8   3  -7    0.58    1.48 
   8   3  -6   61.16    6.26 
   8   3  -5   15.24    3.34 
   8   3  -4    0.07    1.62 
  -8  -3   3   25.37    5.17 
  -8  -3   2   19.01    4.21 
  -8  -3   1    4.67    2.62 
  -8  -3   0   29.09    4.63 
  -8  -3  -1   34.94    4.85 
  -8  -3  -2    6.95    2.67 
  -8  -3  -3   36.94    5.01 
  -8  -3  -4   23.15    3.91 
  -8  -3  -5    6.60    2.15 
  -8  -3  -6   49.87    5.57 
  -8  -3  -7   13.13    2.84 
  -8  -3  -8   10.44    2.79 
  -8  -3  -9   28.71    4.50 
  -8  -3 -10   -0.14    1.40 
  -8  -3 -11   11.15    3.42 
   8   4 -11   -0.90    2.43 
   8   4 -10   51.88    6.90 
   8   4  -9   10.12    3.00 
   8   4  -8    2.63    2.28 
   8   4  -7   31.89    4.71 
   8   4  -6   14.15    3.12 
   8   4  -5   10.49    3.06 
  -8  -4   3   12.37    3.49 
  -8  -4   2    6.26    2.70 
  -8  -4   1   34.10    4.99 
  -8  -4  -2   84.46    7.08 
  -8  -4  -3    1.82    1.49 
  -8  -4  -4   22.31    3.83 
  -8  -4  -5   42.20    5.13 
  -8  -4  -6    0.49    1.67 
  -8  -4  -7   33.51    4.68 
  -8  -4  -8   15.27    3.38 
  -8  -4  -9    1.08    1.40 
  -8  -4 -10   14.39    3.37 
   8   5 -10    5.35    2.88 
   8   5  -9   20.00    4.25 
   8   5  -8   13.96    3.54 
   8   5  -7    3.36    2.01 
   8   5  -6    7.88    2.49 
   8   5  -5   36.44    5.13 
  -8  -5   4    2.76    2.52 
  -8  -5   3   32.98    5.74 
  -8  -5   2   57.13    6.77 
  -8  -5   1    0.49    2.07 
  -8  -5   0   55.07    6.18 
  -8  -5  -1   42.92    5.47 
  -8  -5  -2    1.67    1.90 
  -8  -5  -3   55.87    5.92 
  -8  -5  -4   15.07    3.10 
  -8  -5  -5    2.58    1.76 
  -8  -5  -6   31.75    4.69 
  -8  -5  -7    4.46    2.29 
  -8  -5  -8    3.35    2.29 
  -8  -5  -9   13.37    3.39 
   8   6  -9   16.30    4.21 
   8   6  -8    1.54    1.97 
   8   6  -7   14.02    3.21 
   8   6  -6   19.09    3.88 
  -8  -6   5    1.92    3.10 
  -8  -6   4   34.20    5.63 
  -8  -6   3   37.34    5.43 
  -8  -6   2    2.09    2.08 
  -8  -6   1   59.20    6.41 
  -8  -6   0    7.95    2.65 
  -8  -6  -1   11.12    2.89 
  -8  -6  -2   37.11    5.00 
  -8  -6  -3   -0.04    2.16 
  -8  -6  -4   12.84    3.15 
  -8  -6  -5   21.90    3.98 
  -8  -6  -6    3.39    2.11 
  -8  -6  -7   10.20    3.00 
  -8  -6  -8   10.97    3.08 
   8   7  -8   14.62    3.77 
  -8  -7   6    1.33    2.82 
  -8  -7   5   31.55    5.52 
  -8  -7   4   10.58    3.91 
  -8  -7   3   13.60    4.04 
  -8  -7   2   36.24    5.43 
  -8  -7   1    2.54    2.15 
  -8  -7   0   22.52    4.28 
  -8  -7  -1   28.83    4.70 
  -8  -7  -2    1.07    1.95 
  -8  -7  -3   18.59    3.92 
  -8  -7  -4    7.21    2.75 
  -8  -7  -5   -0.71    1.72 
  -8  -7  -6   10.74    2.96 
  -8  -7  -7   11.59    2.77 
  -8  -8   6   27.24    5.30 
  -8  -8   5    3.96    2.94 
  -8  -8   4   43.72    6.49 
  -8  -8   3   18.62    4.64 
  -8  -8   2    3.97    2.79 
  -8  -8   1   24.68    4.49 
  -8  -8   0   13.21    3.52 
  -8  -8  -1    1.43    2.12 
  -8  -8  -2   12.04    3.70 
  -8  -8  -3    7.61    2.98 
  -8  -8  -4    3.35    1.99 
  -8  -8  -5   16.60    3.40 
  -8  -9   3   11.77    3.05 
  -8  -9   2   15.45    3.49 
  -8  -9   1    0.73    1.76 
  -8  -9   0    7.93    2.38 
  -8  -9  -1   13.15    2.90 
   9  -4 -12    2.85    2.06 
   9  -4 -11   31.60    4.94 
   9  -4 -10   13.34    3.60 
   9  -4  -9    5.43    2.65 
   9  -4  -8   56.31    6.09 
   9  -4  -7    4.99    2.29 
   9  -3 -11    1.75    2.30 
   9  -3 -10   23.49    4.77 
   9  -3  -9   26.06    4.56 
   9  -3  -8   -0.28    2.00 
   9  -3  -7   24.77    4.00 
   9  -3  -6   24.57    4.02 
   9  -3  -5    0.72    1.44 
   9  -3  -4   15.12    3.08 
  -9   3   1   27.86    4.18 
  -9   3   0   25.46    3.78 
  -9   3  -1   -0.20    1.26 
  -9   3  -2   38.46    4.45 
  -9   3  -3   10.02    2.37 
  -9   3  -4   15.18    2.81 
   9  -2 -11   21.85    4.76 
   9  -2 -10   16.50    4.03 
   9  -2  -9    3.27    2.18 
   9  -2  -8   12.92    3.37 
   9  -2  -7    5.34    2.50 
   9  -2  -6    6.57    2.25 
   9  -2  -5   25.30    4.27 
   9  -2  -4    8.52    2.47 
  -9   2   2   52.89    6.28 
  -9   2   1    1.60    1.87 
  -9   2   0   18.81    3.68 
  -9   2  -1   65.18    6.07 
  -9   2  -2    2.50    1.88 
  -9   2  -3   40.07    4.61 
  -9   2  -4   32.48    4.26 
  -9   2  -5    0.15    1.26 
  -9   2  -6   29.29    3.94 
  -9   2  -7   12.52    2.74 
  -9   2  -9   18.76    3.17 
  -9   2 -10   18.20    3.33 
   9  -1 -11    1.34    2.17 
   9  -1 -10   13.22    3.91 
   9  -1  -9   18.72    3.90 
   9  -1  -8    1.32    2.83 
   9  -1  -7    8.52    2.80 
   9  -1  -6   30.35    4.40 
   9  -1  -5    3.88    2.13 
   9  -1  -4   27.56    4.19 
  -9   1   2    1.57    2.34 
  -9   1   1   78.33    7.24 
  -9   1   0   50.93    5.88 
  -9   1  -1   -0.04    1.63 
  -9   1  -2   54.70    5.65 
  -9   1  -3   15.66    3.15 
  -9   1  -4    3.72    1.92 
  -9   1  -5   36.82    4.55 
  -9   1  -6   10.54    2.54 
  -9   1  -7    6.67    2.37 
  -9   1  -8    6.54    1.94 
  -9   1  -9    4.05    1.79 
  -9   1 -10    4.71    1.82 
  -9   1 -11   15.55    3.17 
  -9   1 -12    2.44    2.50 
   9   0 -10   11.04    3.50 
   9   0  -9    1.11    1.98 
   9   0  -8   28.82    4.84 
   9   0  -7   24.65    4.40 
   9   0  -6    0.50    1.63 
   9   0  -5   57.27    6.03 
   9   0  -4   22.98    3.89 
  -9   0   3    2.42    2.92 
  -9   0   2   79.94    7.88 
  -9   0   1   33.06    5.06 
  -9   0   0   14.28    3.44 
  -9   0  -1   28.90    4.38 
  -9   0  -2    0.89    1.76 
  -9   0  -3   14.73    3.19 
  -9   0  -4   24.76    3.98 
  -9   0  -5    2.18    1.94 
  -9   0  -6   13.65    3.09 
  -9   0  -7   21.43    3.56 
  -9   0  -8    1.31    1.48 
  -9   0  -9   16.11    3.26 
  -9   0 -10   26.77    4.09 
  -9   0 -11    1.74    1.95 
   9   1 -10    0.60    2.30 
   9   1  -9   54.49    7.19 
   9   1  -8   10.69    2.98 
   9   1  -7    8.31    2.85 
   9   1  -6   57.59    6.46 
   9   1  -5    0.24    1.83 
   9   1  -4   43.25    5.50 
  -9  -1   3   42.22    6.07 
  -9  -1   2    1.19    2.17 
  -9  -1   1   29.82    4.82 
  -9  -1   0   33.02    4.93 
  -9  -1  -1    0.27    1.50 
  -9  -1  -2   34.30    4.63 
  -9  -1  -3   33.18    4.53 
  -9  -1  -4    1.01    1.60 
  -9  -1  -5   23.18    3.83 
  -9  -1  -6   16.34    3.34 
  -9  -1  -7    0.79    1.19 
  -9  -1  -8   29.70    4.48 
  -9  -1  -9   13.09    3.03 
  -9  -1 -10    4.24    2.20 
  -9  -1 -11   27.07    4.90 
   9   2 -10   40.56    6.16 
   9   2  -9   -0.23    2.34 
   9   2  -8   44.58    6.24 
   9   2  -7   21.88    4.15 
   9   2  -6   -0.30    1.52 
   9   2  -5   47.21    5.76 
  -9  -2   3    3.92    2.76 
  -9  -2   2   23.34    4.69 
  -9  -2   1    8.41    3.07 
  -9  -2   0    6.87    2.71 
  -9  -2  -1   10.89    2.94 
  -9  -2  -2   36.39    4.91 
  -9  -2  -3   13.25    3.13 
  -9  -2  -4   24.87    4.00 
  -9  -2  -5    7.18    2.33 
  -9  -2  -6   11.38    2.70 
  -9  -2  -7   28.62    4.29 
  -9  -2  -8    0.05    1.74 
  -9  -2  -9    6.50    2.38 
  -9  -2 -10   19.69    4.07 
   9   3  -9   25.79    5.10 
   9   3  -8    8.56    2.76 
   9   3  -7   11.63    3.23 
   9   3  -6   15.46    3.78 
   9   3  -5    6.07    2.71 
  -9  -3   4   12.97    3.90 
  -9  -3   3   25.51    4.87 
  -9  -3   2    1.67    2.13 
  -9  -3   1   20.10    3.90 
  -9  -3   0   24.08    4.08 
  -9  -3  -1    1.83    1.90 
  -9  -3  -2   12.93    3.18 
  -9  -3  -3   44.66    5.44 
  -9  -3  -4    2.17    2.03 
  -9  -3  -5   20.83    3.77 
  -9  -3  -6   27.64    4.41 
  -9  -3  -7    0.81    1.62 
  -9  -3  -8   30.44    4.77 
  -9  -3  -9    5.64    2.71 
   9   4  -8   11.88    3.72 
   9   4  -7   11.13    3.62 
   9   4  -6    1.07    1.86 
  -9  -4   4   32.79    6.07 
  -9  -4   3   -0.12    2.60 
  -9  -4   2   24.21    4.83 
  -9  -4   1   44.58    6.29 
  -9  -4   0    0.85    1.95 
  -9  -4  -1   60.68    6.79 
  -9  -4  -2   12.93    3.40 
  -9  -4  -3    8.24    2.55 
  -9  -4  -4   33.64    5.03 
  -9  -4  -5    8.99    2.88 
  -9  -4  -6    7.97    2.76 
  -9  -4  -7   33.40    5.05 
  -9  -4  -8    5.36    2.88 
   9   5  -7    1.60    2.18 
  -9  -5   5   44.96    7.32 
  -9  -5   4    4.79    2.92 
  -9  -5   3   29.25    5.28 
  -9  -5   2   15.02    4.27 
  -9  -5   1   15.36    3.90 
  -9  -5   0   59.87    6.95 
  -9  -5  -1    1.65    2.06 
  -9  -5  -2   32.74    5.02 
  -9  -5  -3   50.42    6.13 
  -9  -5  -4   -0.19    1.63 
  -9  -5  -5    5.82    2.77 
  -9  -5  -6    9.33    3.25 
  -9  -6   6    2.08    2.68 
  -9  -6   5   10.80    4.11 
  -9  -6   4   35.64    5.97 
  -9  -6   3    0.52    2.80 
  -9  -6   2   29.62    5.61 
  -9  -6   1   19.55    4.37 
  -9  -6   0    0.46    2.43 
  -9  -6  -1   18.18    4.38 
  -9  -6  -2    8.79    3.20 
  -9  -6  -3    0.22    2.10 
  -9  -6  -4   14.88    3.40 
  -9  -6  -5    8.46    2.53 
  -9  -7   3   44.57    6.23 
  -9  -7   2    9.21    3.02 
  -9  -7   1    4.94    2.55 
  -9  -7   0   18.04    3.93 
  -9  -7  -1    4.12    2.12 
  -9  -7  -2    5.75    2.15 
  10  -3 -10   21.04    3.94 
  10  -3  -9    6.10    2.80 
  10  -3  -8    8.73    3.38 
  10  -3  -7   11.14    3.15 
  10  -3  -6    0.78    1.66 
  10  -3  -5    3.77    2.11 
 -10   3   4   42.97    6.04 
 -10   3   3    5.11    2.32 
 -10   3   2   12.10    3.01 
 -10   3   1   66.14    6.74 
  10  -2  -9   11.36    3.46 
  10  -2  -8   22.54    4.51 
  10  -2  -7    0.42    2.08 
  10  -2  -6   20.90    4.53 
  10  -2  -5   34.33    4.77 
 -10   2   3   44.63    6.34 
 -10   2   2   38.21    5.39 
 -10   2   1    2.63    2.16 
 -10   2   0   54.57    5.97 
 -10   2  -1   26.99    4.16 
 -10   2  -2   11.44    2.87 
 -10   2  -3   27.34    4.07 
 -10   2  -5   11.03    2.62 
 -10   2  -6   16.37    3.06 
 -10   2  -7    2.32    1.63 
  10  -1  -9   18.07    4.10 
  10  -1  -8    5.28    2.97 
  10  -1  -7   26.22    4.78 
  10  -1  -6   14.98    3.63 
  10  -1  -5    3.84    2.19 
 -10   1   4   59.66    7.61 
 -10   1   3    8.03    2.85 
 -10   1   2   13.71    3.61 
 -10   1   1   50.30    6.16 
 -10   1   0    2.30    2.00 
 -10   1  -1   29.61    4.51 
 -10   1  -2   11.77    3.00 
 -10   1  -3    0.42    1.20 
 -10   1  -4   24.24    3.67 
 -10   1  -5   11.39    2.70 
 -10   1  -6    0.69    1.36 
 -10   1  -7    9.04    2.59 
 -10   1  -8   10.02    2.85 
 -10   1  -9   -0.32    1.63 
  10   0  -8   36.77    5.53 
  10   0  -7    1.85    2.00 
  10   0  -6   19.12    4.18 
  10   0  -5   39.26    5.59 
 -10   0   4    0.76    2.27 
 -10   0   3   24.05    4.71 
 -10   0   2   14.85    3.74 
 -10   0   1    1.56    2.14 
 -10   0   0   29.89    4.64 
 -10   0  -1    9.06    2.76 
 -10   0  -2    0.66    1.78 
 -10   0  -3   16.12    3.35 
 -10   0  -4   12.35    3.04 
 -10   0  -5    0.13    1.51 
 -10   0  -6   25.66    4.20 
 -10   0  -7   11.84    3.14 
 -10   0  -8    2.93    1.97 
 -10   0  -9   28.10    4.72 
  10   1  -8   -1.17    1.92 
  10   1  -7   29.07    5.17 
  10   1  -6   13.65    3.80 
 -10  -1   4   40.29    6.55 
 -10  -1   3    7.90    3.08 
 -10  -1   2   11.23    3.40 
 -10  -1   1   26.03    4.79 
 -10  -1   0    5.03    2.19 
 -10  -1  -1    6.52    2.38 
 -10  -1  -2   25.83    4.39 
 -10  -1  -3   18.63    3.61 
 -10  -1  -4    6.78    2.53 
 -10  -1  -5   41.05    5.42 
 -10  -1  -6    4.28    1.93 
 -10  -1  -7    9.16    2.90 
 -10  -1  -8   32.91    5.22 
  10   2  -7    3.17    2.27 
 -10  -2   5   15.58    4.48 
 -10  -2   4    2.17    2.74 
 -10  -2   3   13.92    4.05 
 -10  -2   2   22.44    4.83 
 -10  -2   1    1.04    2.13 
 -10  -2   0   12.94    3.47 
 -10  -2  -1   31.95    5.08 
 -10  -2  -2    1.52    2.13 
 -10  -2  -3   27.40    4.62 
 -10  -2  -4   21.31    4.08 
 -10  -2  -5    1.62    1.99 
 -10  -2  -6   29.07    4.88 
 -10  -2  -7   16.67    4.01 
 -10  -3   5    1.57    3.34 
 -10  -3   4   24.08    5.61 
 -10  -3   3   37.00    6.08 
 -10  -3   2    3.60    2.70 
 -10  -3   1   36.87    5.58 
 -10  -3   0   26.27    4.63 
 -10  -3  -1    5.91    2.58 
 -10  -3  -2   45.20    6.10 
 -10  -3  -3    9.05    3.06 
 -10  -3  -4   15.63    3.66 
 -10  -3  -5   32.10    5.16 
 -10  -3  -6    4.07    2.97 
 -10  -4   4   15.18    4.41 
 -10  -4   3   11.06    3.91 
 -10  -4   0   25.49    4.99 
 -10  -4  -1   36.13    5.60 
 -10  -4  -2    0.46    2.21 
 -10  -4  -3   18.53    4.35 
 -10  -4  -4   21.85    4.43 
  11  -2  -6   28.99    4.73 
 -11   2   5   15.39    4.43 
 -11   2   4   12.85    3.80 
 -11   2   3   43.58    6.21 
 -11   2   2    3.47    2.32 
 -11   2   1   21.78    4.15 
 -11   2   0   25.96    4.30 
 -11   2  -1    1.38    1.67 
 -11   2  -2   30.39    4.62 
  11  -1  -6   -0.72    1.58 
 -11   1   5   36.48    6.82 
 -11   1   4   13.77    4.28 
 -11   1   3   -0.43    2.02 
 -11   1   2   28.96    5.15 
 -11   1   1    7.36    2.72 
 -11   1   0    2.23    1.71 
 -11   1  -1   17.69    3.57 
 -11   1  -2    5.71    2.37 
 -11   1  -3   -0.57    1.60 
 -11   1  -4   26.12    4.21 
 -11   1  -5   11.84    3.06 
 -11   1  -6    3.42    2.69 
 -11   1  -7   17.23    3.97 
 -11   0   5    7.44    5.15 
 -11   0   4   11.40    4.75 
 -11   0   3    9.88    3.70 
 -11   0   2    2.53    2.40 
 -11   0   1   11.43    3.40 
 -11   0   0   18.88    3.98 
 -11   0  -1    2.17    1.95 
 -11   0  -2    6.06    2.74 
 -11   0  -3   18.79    4.02 
 -11   0  -4    5.28    2.56 
 -11   0  -5    9.21    3.30 
 -11  -1   4   17.51    5.46 
 -11  -1   3    0.24    3.10 
 -11  -1   2   28.44    5.99 
 -11  -1   1   22.79    4.99 
 -11  -1   0   -0.79    2.21 
 -11  -1  -1   21.02    4.45 
 -11  -1  -2   26.67    5.26 
 -11  -1  -3   -0.58    2.12 
 -11  -1  -4   21.98    4.52 
 -11  -2   1    5.51    3.49 
 -11  -2   0   28.66    5.53 
 -11  -2  -1   11.11    4.03 
   0   0   0    0.00    0.00 
;
_shelx_hkl_checksum              9455


####################################################################### 
# 
# This file contains crystal structure data downloaded from the 
# Cambridge Structural Database (CSD) hosted by the Cambridge 
# Crystallographic Data Centre (CCDC).
# 
# Full information about CCDC data access policies and citation 
# guidelines are available at http://www.ccdc.cam.ac.uk/access/V1 
# 
# Audit and citation data items may have been added by the CCDC. 
# Please retain this information to preserve the provenance of 
# this file and to allow appropriate attribution of the data. 
# 
#######################################################################

data_21003
_database_code_depnum_ccdc_archive 'CCDC 2175739'
loop_
_audit_author_name
_audit_author_address
'Kuldip Singh'
;University of Leicester
United Kingdom
;
_audit_update_record             
;
2022-05-30 deposited with the CCDC.	2022-12-12 downloaded from the CCDC.
;

_audit_creation_method           SHELXL-2018/3
_shelx_SHELXL_version_number     2018/3
_chemical_name_systematic        ?
_chemical_name_common            ?
_chemical_melting_point          ?
_chemical_formula_moiety         'C33 H29 Au N O2 P'
_chemical_formula_sum            'C33 H29 Au N O2 P'
_chemical_formula_weight         699.51

loop_
_atom_type_symbol
_atom_type_description
_atom_type_scat_dispersion_real
_atom_type_scat_dispersion_imag
_atom_type_scat_source
C C 0.0033 0.0016 'International Tables Vol C Tables 4.2.6.8 and 6.1.1.4'
H H 0.0000 0.0000 'International Tables Vol C Tables 4.2.6.8 and 6.1.1.4'
Au Au -2.0133 8.8022 'International Tables Vol C Tables 4.2.6.8 and 6.1.1.4'
N N 0.0061 0.0033 'International Tables Vol C Tables 4.2.6.8 and 6.1.1.4'
O O 0.0106 0.0060 'International Tables Vol C Tables 4.2.6.8 and 6.1.1.4'
P P 0.1023 0.0942 'International Tables Vol C Tables 4.2.6.8 and 6.1.1.4'

_space_group_crystal_system      triclinic
_space_group_IT_number           2
_space_group_name_H-M_alt        'P -1'
_space_group_name_Hall           '-P 1'

_shelx_space_group_comment       
; 
The symmetry employed for this shelxl refinement is uniquely defined 
by the following loop, which should always be used as a source of 
symmetry information in preference to the above space-group names. 
They are only intended as comments. 
;

loop_
_space_group_symop_operation_xyz
'x, y, z'
'-x, -y, -z'

_cell_length_a                   8.6860(18)
_cell_length_b                   10.558(2)
_cell_length_c                   15.503(3)
_cell_angle_alpha                80.834(3)
_cell_angle_beta                 74.403(4)
_cell_angle_gamma                89.873(4)
_cell_volume                     1350.7(5)
_cell_formula_units_Z            2
_cell_measurement_temperature    150(2)
_cell_measurement_reflns_used    915
_cell_measurement_theta_min      2.437
_cell_measurement_theta_max      28.320

_exptl_crystal_description       block
_exptl_crystal_colour            'pale yellow'
_exptl_crystal_density_meas      ?
_exptl_crystal_density_method    ?
_exptl_crystal_density_diffrn    1.720
_exptl_crystal_F_000             688
_exptl_transmission_factor_min   ?
_exptl_transmission_factor_max   ?
_exptl_crystal_size_max          0.22
_exptl_crystal_size_mid          0.17
_exptl_crystal_size_min          0.10
_exptl_absorpt_coefficient_mu    5.537
_shelx_estimated_absorpt_T_min   ?
_shelx_estimated_absorpt_T_max   ?
_exptl_absorpt_correction_type   empirical
_exptl_absorpt_correction_T_min  0.537
_exptl_absorpt_correction_T_max  0.831
_exptl_absorpt_process_details   
;
absoprtion correction based on 6823 reflections(SADABS);Rint 0.1369 before
correction and 0.0417 after.
;
_exptl_absorpt_special_details   ?
_diffrn_ambient_temperature      150(2)
_diffrn_radiation_wavelength     0.71073
_diffrn_radiation_type           MoK\a
_diffrn_source                   ?
_diffrn_measurement_device_type  'Bruker Apex 2000 CCD area detector'
_diffrn_measurement_method       'phi and omega scans'
_diffrn_detector_area_resol_mean ?
_diffrn_reflns_number            10565
_diffrn_reflns_av_unetI/netI     0.0773
_diffrn_reflns_av_R_equivalents  0.0517
_diffrn_reflns_limit_h_min       -10
_diffrn_reflns_limit_h_max       10
_diffrn_reflns_limit_k_min       -12
_diffrn_reflns_limit_k_max       13
_diffrn_reflns_limit_l_min       -19
_diffrn_reflns_limit_l_max       19
_diffrn_reflns_theta_min         1.956
_diffrn_reflns_theta_max         25.996
_diffrn_reflns_theta_full        25.242
_diffrn_measured_fraction_theta_max 0.986
_diffrn_measured_fraction_theta_full 0.989
_diffrn_reflns_Laue_measured_fraction_max 0.986
_diffrn_reflns_Laue_measured_fraction_full 0.989
_diffrn_reflns_point_group_measured_fraction_max 0.986
_diffrn_reflns_point_group_measured_fraction_full 0.989
_reflns_number_total             5230
_reflns_number_gt                4547
_reflns_threshold_expression     'I > 2\s(I)'
_reflns_Friedel_coverage         0.000
_reflns_Friedel_fraction_max     .
_reflns_Friedel_fraction_full    .

_reflns_special_details          
; 
 Reflections were merged by SHELXL according to the crystal 
 class for the calculation of statistics and refinement. 
  
 _reflns_Friedel_fraction is defined as the number of unique 
 Friedel pairs measured divided by the number that would be 
 possible theoretically, ignoring centric projections and 
 systematic absences. 
;

_computing_data_collection       'Bruker SMART'
_computing_cell_refinement       'Bruker SMART'
_computing_data_reduction        'Bruker SHELXTL'
_computing_structure_solution    'Bruker SHELXTL'
_computing_structure_refinement  'SHELXL-2018/3 (Sheldrick, 2018)'
_computing_molecular_graphics    'Bruker SHELXTL'
_computing_publication_material  'Bruker SHELXTL'
_refine_special_details          ?
_refine_ls_structure_factor_coef Fsqd
_refine_ls_matrix_type           full
_refine_ls_weighting_scheme      calc
_refine_ls_weighting_details     
'w=1/[\s^2^(Fo^2^)+(0.0300P)^2^] where P=(Fo^2^+2Fc^2^)/3'
_atom_sites_solution_primary     ?
_atom_sites_solution_secondary   ?
_atom_sites_solution_hydrogens   geom
_refine_ls_hydrogen_treatment    constr
_refine_ls_extinction_method     none
_refine_ls_extinction_coef       .
_refine_ls_number_reflns         5230
_refine_ls_number_parameters     345
_refine_ls_number_restraints     0
_refine_ls_R_factor_all          0.0459
_refine_ls_R_factor_gt           0.0385
_refine_ls_wR_factor_ref         0.0790
_refine_ls_wR_factor_gt          0.0770
_refine_ls_goodness_of_fit_ref   0.967
_refine_ls_restrained_S_all      0.967
_refine_ls_shift/su_max          0.001
_refine_ls_shift/su_mean         0.000

loop_
_atom_site_label
_atom_site_type_symbol
_atom_site_fract_x
_atom_site_fract_y
_atom_site_fract_z
_atom_site_U_iso_or_equiv
_atom_site_adp_type
_atom_site_occupancy
_atom_site_site_symmetry_order
_atom_site_calc_flag
_atom_site_refinement_flags_posn
_atom_site_refinement_flags_adp
_atom_site_refinement_flags_occupancy
_atom_site_disorder_assembly
_atom_site_disorder_group
Au1 Au 0.27862(3) 0.98367(2) 0.17086(2) 0.01846(8) Uani 1 1 d . . . . .
O1 O 0.1830(5) 1.1579(4) 0.1872(3) 0.0248(10) Uani 1 1 d . . . . .
O2 O -0.0192(5) 1.0581(4) 0.2982(3) 0.0276(10) Uani 1 1 d . . . . .
P1 P 0.39132(17) 0.80016(13) 0.14519(10) 0.0158(3) Uani 1 1 d . . . . .
N1 N -0.2378(6) 1.2041(5) 0.3877(3) 0.0275(12) Uani 1 1 d . . . . .
H1 H -0.185774 1.133247 0.394637 0.033 Uiso 1 1 calc R U . . .
C1 C 0.0470(7) 1.1561(5) 0.2476(4) 0.0196(13) Uani 1 1 d . . . . .
C2 C -0.0257(7) 1.2837(5) 0.2506(4) 0.0200(13) Uani 1 1 d . . . . .
C3 C -0.1667(7) 1.3029(5) 0.3201(4) 0.0188(13) Uani 1 1 d . . . . .
C4 C -0.2308(7) 1.4246(5) 0.3155(4) 0.0210(13) Uani 1 1 d . . . . .
H4 H -0.323679 1.439368 0.361127 0.025 Uiso 1 1 calc R U . . .
C5 C -0.1626(7) 1.5229(5) 0.2467(4) 0.0231(13) Uani 1 1 d . . . . .
H5 H -0.210114 1.604074 0.245025 0.028 Uiso 1 1 calc R U . . .
C6 C -0.0255(7) 1.5064(5) 0.1796(4) 0.0251(14) Uani 1 1 d . . . . .
H6 H 0.022232 1.575156 0.132435 0.030 Uiso 1 1 calc R U . . .
C7 C 0.0391(7) 1.3872(5) 0.1833(4) 0.0231(13) Uani 1 1 d . . . . .
H7 H 0.132903 1.375199 0.137373 0.028 Uiso 1 1 calc R U . . .
C8 C -0.3940(7) 1.2119(5) 0.4476(4) 0.0219(13) Uani 1 1 d . . . . .
C9 C -0.5252(8) 1.1511(5) 0.4341(4) 0.0246(14) Uani 1 1 d . . . . .
C10 C -0.6774(7) 1.1603(6) 0.4946(4) 0.0280(15) Uani 1 1 d . . . . .
C11 C -0.6906(8) 1.2300(6) 0.5648(4) 0.0294(15) Uani 1 1 d . . . . .
H11 H -0.792663 1.236301 0.605734 0.035 Uiso 1 1 calc R U . . .
C12 C -0.5592(8) 1.2901(6) 0.5764(4) 0.0288(15) Uani 1 1 d . . . . .
H12 H -0.571257 1.338477 0.624334 0.035 Uiso 1 1 calc R U . . .
C13 C -0.4093(7) 1.2804(6) 0.5183(4) 0.0255(14) Uani 1 1 d . . . . .
H13 H -0.317843 1.320357 0.526822 0.031 Uiso 1 1 calc R U . . .
C14 C -0.5095(9) 1.0770(6) 0.3572(4) 0.0366(17) Uani 1 1 d . . . . .
H14A H -0.400842 1.090730 0.316560 0.055 Uiso 1 1 calc R U . . .
H14B H -0.586796 1.106709 0.323389 0.055 Uiso 1 1 calc R U . . .
H14C H -0.530534 0.985334 0.381588 0.055 Uiso 1 1 calc R U . . .
C15 C -0.8246(8) 1.0994(7) 0.4827(5) 0.0405(18) Uani 1 1 d . . . . .
H15A H -0.916484 1.109533 0.533647 0.061 Uiso 1 1 calc R U . . .
H15B H -0.808979 1.007841 0.480769 0.061 Uiso 1 1 calc R U . . .
H15C H -0.844566 1.141131 0.425744 0.061 Uiso 1 1 calc R U . . .
C16 C 0.6072(7) 0.8128(5) 0.1244(4) 0.0167(12) Uani 1 1 d . . . . .
C17 C 0.7110(7) 0.7908(5) 0.0434(4) 0.0187(12) Uani 1 1 d . . . . .
H17 H 0.671207 0.760532 -0.001281 0.022 Uiso 1 1 calc R U . . .
C18 C 0.8751(7) 0.8140(6) 0.0288(4) 0.0276(15) Uani 1 1 d . . . . .
H18 H 0.947054 0.798869 -0.026326 0.033 Uiso 1 1 calc R U . . .
C19 C 0.9338(7) 0.8583(6) 0.0925(4) 0.0287(15) Uani 1 1 d . . . . .
H19 H 1.045514 0.875290 0.080961 0.034 Uiso 1 1 calc R U . . .
C20 C 0.8291(7) 0.8783(5) 0.1744(4) 0.0249(14) Uani 1 1 d . . . . .
H20 H 0.869264 0.906836 0.219630 0.030 Uiso 1 1 calc R U . . .
C21 C 0.6663(7) 0.8562(5) 0.1893(4) 0.0204(13) Uani 1 1 d . . . . .
H21 H 0.594474 0.871012 0.244549 0.025 Uiso 1 1 calc R U . . .
C22 C 0.3591(6) 0.7478(5) 0.0453(4) 0.0156(12) Uani 1 1 d . . . . .
C23 C 0.3450(7) 0.6184(5) 0.0380(4) 0.0209(13) Uani 1 1 d . . . . .
H23 H 0.351448 0.553874 0.087039 0.025 Uiso 1 1 calc R U . . .
C24 C 0.3221(7) 0.5839(6) -0.0393(4) 0.0257(14) Uani 1 1 d . . . . .
H24 H 0.311552 0.495703 -0.043359 0.031 Uiso 1 1 calc R U . . .
C25 C 0.3144(7) 0.6771(6) -0.1114(4) 0.0256(14) Uani 1 1 d . . . . .
H25 H 0.299330 0.652714 -0.165105 0.031 Uiso 1 1 calc R U . . .
C26 C 0.3283(8) 0.8047(6) -0.1055(4) 0.0274(15) Uani 1 1 d . . . . .
H26 H 0.323819 0.868578 -0.155300 0.033 Uiso 1 1 calc R U . . .
C27 C 0.3489(7) 0.8401(5) -0.0275(4) 0.0236(14) Uani 1 1 d . . . . .
H27 H 0.356217 0.928587 -0.023299 0.028 Uiso 1 1 calc R U . . .
C28 C 0.3187(6) 0.6701(5) 0.2390(4) 0.0164(12) Uani 1 1 d . . . . .
C29 C 0.1696(7) 0.6781(6) 0.2995(4) 0.0228(13) Uani 1 1 d . . . . .
H29 H 0.110533 0.753273 0.293646 0.027 Uiso 1 1 calc R U . . .
C30 C 0.1077(8) 0.5755(6) 0.3684(4) 0.0309(15) Uani 1 1 d . . . . .
H30 H 0.006197 0.580709 0.410110 0.037 Uiso 1 1 calc R U . . .
C31 C 0.1922(8) 0.4673(6) 0.3763(4) 0.0324(16) Uani 1 1 d . . . . .
H31 H 0.147781 0.396580 0.422553 0.039 Uiso 1 1 calc R U . . .
C32 C 0.3431(8) 0.4594(6) 0.3173(4) 0.0327(16) Uani 1 1 d . . . . .
H32 H 0.402154 0.384325 0.324096 0.039 Uiso 1 1 calc R U . . .
C33 C 0.4059(7) 0.5604(6) 0.2494(4) 0.0240(14) Uani 1 1 d . . . . .
H33 H 0.509168 0.555660 0.209387 0.029 Uiso 1 1 calc R U . . .

loop_
_atom_site_aniso_label
_atom_site_aniso_U_11
_atom_site_aniso_U_22
_atom_site_aniso_U_33
_atom_site_aniso_U_23
_atom_site_aniso_U_13
_atom_site_aniso_U_12
Au1 0.01795(13) 0.01708(12) 0.01982(13) -0.00557(9) -0.00278(9) 0.00468(8)
O1 0.026(2) 0.015(2) 0.029(2) -0.0040(18) 0.0011(19) 0.0086(17)
O2 0.030(3) 0.019(2) 0.027(2) -0.0031(19) 0.002(2) 0.0076(18)
P1 0.0157(8) 0.0154(7) 0.0154(8) -0.0030(6) -0.0027(6) 0.0017(6)
N1 0.028(3) 0.020(3) 0.025(3) 0.002(2) 0.004(2) 0.010(2)
C1 0.020(3) 0.020(3) 0.020(3) -0.008(3) -0.005(3) 0.003(2)
C2 0.018(3) 0.023(3) 0.019(3) -0.006(3) -0.002(2) 0.000(2)
C3 0.016(3) 0.021(3) 0.018(3) -0.005(2) -0.002(2) 0.000(2)
C4 0.015(3) 0.025(3) 0.022(3) -0.007(3) -0.001(3) 0.000(2)
C5 0.022(3) 0.013(3) 0.033(4) -0.002(3) -0.006(3) 0.005(2)
C6 0.024(3) 0.017(3) 0.029(4) 0.000(3) -0.001(3) 0.000(2)
C7 0.015(3) 0.026(3) 0.028(3) -0.009(3) -0.002(3) 0.000(2)
C8 0.026(3) 0.016(3) 0.020(3) 0.001(2) -0.001(3) 0.003(2)
C9 0.042(4) 0.014(3) 0.015(3) 0.000(2) -0.006(3) 0.003(3)
C10 0.026(4) 0.025(3) 0.029(4) 0.006(3) -0.007(3) 0.001(3)
C11 0.027(4) 0.031(4) 0.024(4) 0.002(3) 0.000(3) 0.013(3)
C12 0.033(4) 0.031(4) 0.020(3) -0.010(3) -0.002(3) 0.008(3)
C13 0.026(3) 0.023(3) 0.030(4) -0.004(3) -0.013(3) 0.003(3)
C14 0.065(5) 0.026(4) 0.018(3) -0.004(3) -0.010(3) 0.000(3)
C15 0.032(4) 0.042(4) 0.046(5) 0.009(4) -0.018(3) -0.003(3)
C16 0.019(3) 0.010(3) 0.019(3) 0.001(2) -0.004(2) 0.001(2)
C17 0.021(3) 0.018(3) 0.017(3) -0.003(2) -0.006(2) 0.005(2)
C18 0.017(3) 0.032(4) 0.027(4) -0.005(3) 0.003(3) 0.007(3)
C19 0.020(3) 0.024(3) 0.043(4) 0.002(3) -0.013(3) 0.000(3)
C20 0.033(4) 0.015(3) 0.033(4) -0.003(3) -0.018(3) 0.003(3)
C21 0.021(3) 0.018(3) 0.021(3) -0.001(2) -0.005(3) 0.001(2)
C22 0.012(3) 0.019(3) 0.013(3) -0.001(2) 0.001(2) 0.001(2)
C23 0.030(3) 0.014(3) 0.018(3) 0.001(2) -0.007(3) 0.003(2)
C24 0.029(4) 0.021(3) 0.032(4) -0.012(3) -0.011(3) 0.001(3)
C25 0.028(4) 0.032(4) 0.021(3) -0.010(3) -0.011(3) 0.007(3)
C26 0.041(4) 0.027(3) 0.012(3) 0.002(3) -0.005(3) 0.008(3)
C27 0.025(3) 0.015(3) 0.029(4) -0.005(3) -0.003(3) 0.000(2)
C28 0.016(3) 0.020(3) 0.014(3) -0.001(2) -0.005(2) -0.002(2)
C29 0.020(3) 0.027(3) 0.022(3) -0.004(3) -0.007(3) 0.003(3)
C30 0.025(4) 0.042(4) 0.019(3) -0.001(3) 0.003(3) -0.005(3)
C31 0.037(4) 0.036(4) 0.021(4) 0.013(3) -0.011(3) -0.014(3)
C32 0.040(4) 0.026(4) 0.034(4) 0.002(3) -0.017(3) 0.003(3)
C33 0.018(3) 0.028(3) 0.027(4) -0.004(3) -0.008(3) 0.003(3)

_geom_special_details            
; 
 All esds (except the esd in the dihedral angle between two l.s. planes) 
 are estimated using the full covariance matrix.  The cell esds are taken 
 into account individually in the estimation of esds in distances, angles 
 and torsion angles; correlations between esds in cell parameters are only 
 used when they are defined by crystal symmetry.  An approximate (isotropic) 
 treatment of cell esds is used for estimating esds involving l.s. planes. 
;

loop_
_geom_bond_atom_site_label_1
_geom_bond_atom_site_label_2
_geom_bond_distance
_geom_bond_site_symmetry_2
_geom_bond_publ_flag
Au1 O1 2.042(4) . ?
Au1 P1 2.2131(14) . ?
O1 C1 1.293(6) . ?
O2 C1 1.233(7) . ?
P1 C28 1.809(5) . ?
P1 C22 1.814(6) . ?
P1 C16 1.817(6) . ?
N1 C3 1.369(7) . ?
N1 C8 1.434(7) . ?
N1 H1 0.8800 . ?
C1 C2 1.488(8) . ?
C2 C7 1.387(8) . ?
C2 C3 1.435(7) . ?
C3 C4 1.398(8) . ?
C4 C5 1.370(8) . ?
C4 H4 0.9500 . ?
C5 C6 1.387(8) . ?
C5 H5 0.9500 . ?
C6 C7 1.376(8) . ?
C6 H6 0.9500 . ?
C7 H7 0.9500 . ?
C8 C13 1.384(8) . ?
C8 C9 1.389(8) . ?
C9 C10 1.414(8) . ?
C9 C14 1.503(8) . ?
C10 C11 1.389(9) . ?
C10 C15 1.500(9) . ?
C11 C12 1.374(9) . ?
C11 H11 0.9500 . ?
C12 C13 1.384(8) . ?
C12 H12 0.9500 . ?
C13 H13 0.9500 . ?
C14 H14A 0.9800 . ?
C14 H14B 0.9800 . ?
C14 H14C 0.9800 . ?
C15 H15A 0.9800 . ?
C15 H15B 0.9800 . ?
C15 H15C 0.9800 . ?
C16 C21 1.382(8) . ?
C16 C17 1.387(7) . ?
C17 C18 1.397(8) . ?
C17 H17 0.9500 . ?
C18 C19 1.368(9) . ?
C18 H18 0.9500 . ?
C19 C20 1.396(8) . ?
C19 H19 0.9500 . ?
C20 C21 1.385(8) . ?
C20 H20 0.9500 . ?
C21 H21 0.9500 . ?
C22 C27 1.390(8) . ?
C22 C23 1.397(7) . ?
C23 C24 1.370(8) . ?
C23 H23 0.9500 . ?
C24 C25 1.383(8) . ?
C24 H24 0.9500 . ?
C25 C26 1.373(8) . ?
C25 H25 0.9500 . ?
C26 C27 1.377(8) . ?
C26 H26 0.9500 . ?
C27 H27 0.9500 . ?
C28 C29 1.391(7) . ?
C28 C33 1.394(8) . ?
C29 C30 1.389(8) . ?
C29 H29 0.9500 . ?
C30 C31 1.364(9) . ?
C30 H30 0.9500 . ?
C31 C32 1.393(9) . ?
C31 H31 0.9500 . ?
C32 C33 1.371(8) . ?
C32 H32 0.9500 . ?
C33 H33 0.9500 . ?

loop_
_geom_angle_atom_site_label_1
_geom_angle_atom_site_label_2
_geom_angle_atom_site_label_3
_geom_angle
_geom_angle_site_symmetry_1
_geom_angle_site_symmetry_3
_geom_angle_publ_flag
O1 Au1 P1 176.62(12) . . ?
C1 O1 Au1 116.2(3) . . ?
C28 P1 C22 106.9(2) . . ?
C28 P1 C16 106.8(2) . . ?
C22 P1 C16 105.2(2) . . ?
C28 P1 Au1 112.82(18) . . ?
C22 P1 Au1 112.68(18) . . ?
C16 P1 Au1 111.97(17) . . ?
C3 N1 C8 122.4(5) . . ?
C3 N1 H1 118.8 . . ?
C8 N1 H1 118.8 . . ?
O2 C1 O1 123.7(5) . . ?
O2 C1 C2 122.1(5) . . ?
O1 C1 C2 114.2(5) . . ?
C7 C2 C3 118.0(5) . . ?
C7 C2 C1 120.1(5) . . ?
C3 C2 C1 121.8(5) . . ?
[truncated: 7,532,266 more chars]
